# Supplementary material for: TetR Family Regulator brpT Modulates Biofilm Formation in Streptococcus sanguinis
Source: PLoS One. 2017 Jan 3;12(1):e0169301. doi: 10.1371/journal.pone.0169301 (PMC5207742; doi:10.1371/journal.pone.0169301)
Supplement: S1 Table — (XLSX) [file pone.0169301.s005.xlsx]

## Sheet: Sheet1
	Table S1. Genes significantly changed in the brpT mutant compared to wild-type SK36
Transcription Start	Translation Start	Translation Stop	Transcription Stop	Strand	Name	Synonym	Product	Expression ΔbrpT	Expression WT_SK36	ΔbrpT/WT_SK36	(log2) fold change	qValue
231080			231184	+	-	predicted RNA	-	26	420	0.0619048	-4.01381	0
1852531			1852604	+	-	predicted RNA	-	9	108	0.0833333	-3.58496	0
2247029			2246980	-	-	predicted RNA	-	70	309	0.226537	-2.14218	0
720017			720043	+	-	predicted RNA	-	509	1618	0.314586	-1.66847	0
2095779			2095764	-	-	predicted RNA	-	142	442	0.321267	-1.63816	0
1011193			1011389	+	-	predicted RNA	-	91	279	0.326165	-1.61633	5.16762e-227
204075			204048	-	-	predicted RNA	-	85	249	0.341365	-1.55061	2.98566e-252
2246835			2246797	-	-	predicted RNA	-	115	271	0.424354	-1.23666	3.19408e-98
1441408			1441364	-	-	predicted RNA	-	178	310	0.574194	-0.800391	1.16421e-47
528156			528022	-	-	predicted RNA	-	7903	13534	0.583937	-0.776116	4.24359e-13
119247			119259	+	-	predicted RNA	-	186	305	0.609836	-0.713507	8.11592e-58
114584			114595	+	-	predicted RNA	-	577	910	0.634066	-0.657295	3.10626e-38
1253628			1253585	-	-	predicted RNA	-	182	287	0.634146	-0.657112	1.46763e-35
1920982			1920972	-	-	predicted RNA	-	246	375	0.656	-0.608232	9.77219e-38
2148992			2148695	-	-	predicted RNA	-	5194	7606	0.682882	-0.550292	4.78077e-07
2246633			2246569	-	-	predicted RNA	-	270	388	0.695876	-0.523097	1.79394e-13
1778499			1778476	-	-	predicted RNA	-	191	266	0.718045	-0.477854	4.0909e-22
113427			113496	+	-	predicted RNA	-	697	969	0.719298	-0.475338	8.23588e-21
805710			806006	+	-	predicted RNA	-	21264	28544	0.744955	-0.424775	0.000537242
1782673			1782565	-	-	predicted RNA	-	208	272	0.764706	-0.387023	1.63917e-19
847549			847562	+	-	predicted RNA	-	242	302	0.801325	-0.319542	1.36267e-16
360493			360473	-	-	predicted RNA	-	544	636	0.855346	-0.22542	3.51589e-10
749341			749317	-	-	predicted RNA	-	248	289	0.858131	-0.220729	1.25814e-13
582887			582901	+	-	predicted RNA	-	242	272	0.889706	-0.1686	5.98842e-12
	1921405	1920983	1920983	-	fabZ	SSA_1933	(3R)-hydroxymyristoyl-ACP dehydratase	180	281	0.640569	-0.642573	3.3835e-34
593797	593797	593084	593072	-	gidB	SSA_0605	16S rRNA methyltransferase GidB	56	58	0.965517	-0.0506261	6.652e-12
	1233275	1232388	1232365	-	-	SSA_1208	23S rRNA pseudouridine synthase	85	97	0.876289	-0.190522	5.66176e-07
	2215925	2215203	2215203	-	-	SSA_2214	2-C-methyl-D-erythritol 4-phosphate cytidylyltransferase	16	75	0.213333	-2.22882	0
1830284	1830284	1829742	1829717	-	raiA	SSA_1834	30S ribosomal interface protein S30EA	1204	2313	0.520536	-0.94193	1.67271e-24
114376	114392	114577	114583	+	rpsN	SSA_2391	30S ribosomal protein S14	653	1005	0.649751	-0.622041	8.39562e-30
112749	112772	113032	113048	+	rpsQ	SSA_0116	30S ribosomal protein S17	588	826	0.711864	-0.490326	3.75791e-15
110787	110812	111093	111093	+	rpsS	SSA_0111	30S ribosomal protein S19	424	480	0.883333	-0.17897	7.04133e-07
111450	111462	112115	112118	+	rpsC	SSA_0113	30S ribosomal protein S3	453	591	0.766497	-0.383647	8.10138e-05
116545	116562	117056	117069	+	rpsE	SSA_0124	30S ribosomal protein S5	591	864	0.684028	-0.547873	4.04472e-10
114596	114758	115156	115183	+	rpsH	SSA_0120	30S ribosomal protein S8	636	912	0.697368	-0.520007	1.05687e-10
1475542	1475542	1474475	1474390	-	aroB	SSA_1468	3-dehydroquinate synthase	100	125	0.8	-0.321928	3.72016e-12
2095098	2095098	2094433	2094430	-	ulaD	SSA_2090	3-keto-L-gulonate-6-phosphate decarboxylase	58	189	0.306878	-1.70426	0
2348639	2348636	2347692	2347676	-	-	SSA_2346	3-oxoacyl-ACP synthase	62	124	0.5	-1	1.52089e-79
1923129	1923129	1921897	1921897	-	fabF	SSA_1935	3-oxoacyl-ACP synthase	156	209	0.746411	-0.421957	1.09112e-08
2007361	2007305	2006673	2006501	-	-	SSA_2006	4-methyl-5(beta-hydroxyethyl)-thiazole monophosphate synthesis protein	180	307	0.586319	-0.770242	8.37875e-45
870373	870373	870921	870933	+	thiJ	SSA_0876	4-methyl-5(beta-hydroxyethyl)-thiazole monophosphate synthesis protein	102	135	0.755556	-0.40439	9.90648e-14
1180166	1180166	1179984	1179967	-	xylH	SSA_1150	4-oxalocrotonate tautomerase	155	181	0.856354	-0.223721	1.17054e-16
542076	542131	542493		+	acpS	SSA_0547	4'-phosphopantetheinyl transferase	153	258	0.593023	-0.753839	4.37732e-45
113050	113058	113426	113426	+	rplN	SSA_0117	50S ribosomal protein L14	501	720	0.695833	-0.523186	7.8607e-13
117253	117407	117847	117847	+	rplO	SSA_0126	50S ribosomal protein L15	431	577	0.746967	-0.420883	7.85152e-09
112119	112119	112532	112541	+	rplP	SSA_0114	50S ribosomal protein L16	565	775	0.729032	-0.455945	2.03231e-09
116104	116188	116544	116544	+	rplR	SSA_0123	50S ribosomal protein L18	527	786	0.670483	-0.576726	2.95413e-15
111094	111105	111449	111449	+	rplV	SSA_0112	50S ribosomal protein L22	418	507	0.824458	-0.278483	2.41788e-07
113497	113503	113808	113831	+	rplX	SSA_0118	50S ribosomal protein L24	512	744	0.688172	-0.539159	2.78773e-17
112542	112542	112748	112748	+	rpmC	SSA_0115	50S ribosomal protein L29	331	482	0.686722	-0.542202	1.44384e-26
117070	117070	117252	117252	+	rpmD	SSA_0125	50S ribosomal protein L30	782	1088	0.71875	-0.476438	3.84392e-16
113832	113832	114374	114375	+	rplE	SSA_0119	50S ribosomal protein L5	468	709	0.660085	-0.599277	3.42119e-14
115504	115567	116103	116103	+	rplF	SSA_0122	50S ribosomal protein L6	559	832	0.671875	-0.573735	1.00709e-10
	2358527	2358075	2358074	-	rplI	SSA_2357	50S ribosomal protein L9	124	140	0.885714	-0.175087	3.89856e-06
1949731	1949714	1948302	1948188	-	-	SSA_1952	ABC transporter permease	176	296	0.594595	-0.750022	2.65008e-24
1952705	1952692	1951430	1951407	-	-	SSA_1955	ABC transporter permease	140	175	0.8	-0.321928	8.08651e-06
818075	818080	819660		+	-	SSA_0833	accessory secretory protein Asp1	69	157	0.43949	-1.1861	6.34058e-115
	819650	821179		+	-	SSA_0834	accessory secretory protein Asp2	78	185	0.421622	-1.24598	3.36584e-126
	821176	821655		+	-	SSA_0835	accessory secretory protein Asp3	73	165	0.442424	-1.1765	1.74755e-128
1921896	1921890	1921402		-	accB	SSA_1934	acetyl-CoA carboxylase biotin carboxyl carrier protein subunit	138	215	0.64186	-0.639668	1.62159e-34
1920965	1920964	1919597	1919597	-	accC	SSA_1932	acetyl-CoA carboxylase biotin carboxylase subunit	178	284	0.626761	-0.674014	3.9709e-19
	1918637	1917867	1917708	-	accA	SSA_1930	acetyl-CoA carboxylase subunit alpha	176	206	0.854369	-0.227069	1.05795e-06
1919596	1919497	1918634		-	accD	SSA_1931	acetyl-CoA carboxylase subunit beta	184	278	0.661871	-0.595379	2.97557e-19
90391	90398	91093	91176	+	-	SSA_0090	acetyltransferase	174	353	0.492918	-1.02058	4.75635e-80
1781126	1781115	1780603		-	-	SSA_1799	acetyltransferase	168	293	0.573379	-0.802439	4.61843e-51
942865	942874	943317	943317	+	-	SSA_0933	acetyltransferase	47	71	0.661972	-0.595158	7.85552e-34
	1888235	1887783	1887771	-	-	SSA_1890	acetyltransferase	90	121	0.743802	-0.42701	1.21494e-27
1917118	1917100	1916036	1916001	-	-	SSA_1928	acyl-CoA dehydrogenase	173	280	0.617857	-0.694655	4.41488e-22
	489795	490379		+	cobU	SSA_0489	adenosylcobinamide kinase	68	78	0.871795	-0.197939	4.12533e-17
51034	51034	52329	52343	+	purB	SSA_0046	adenylosuccinate lyase	155	177	0.875706	-0.191481	0.00695741
1618266	1618266	1619378	1619421	+	-	SSA_1615	alanine dehydrogenase	62	96	0.645833	-0.630766	1.08104e-32
	542480	543589	543695	+	alr	SSA_0548	alanine racemase	157	266	0.590226	-0.760662	6.99648e-27
736838	736876	739494	739522	+	alaS	SSA_0756	alanyl-tRNA synthetase	132	212	0.622642	-0.683526	7.30466e-13
1906657	1906657	1907676	1907795	+	adh	SSA_1917	alcohol dehydrogenase	84	130	0.646154	-0.63005	1.37391e-32
1889097	1889081	1888236		-	-	SSA_1891	aldo/keto reductase	79	108	0.731481	-0.451107	2.2209e-19
2150129	2150129	2149539	2149463	-	-	SSA_2148	alkaline shock stress response protein	27	92	0.293478	-1.76867	0
	491101	491673	491713	+	-	SSA_0491	alpha-ribazole-5'-phosphate phosphatase	79	92	0.858696	-0.219781	4.42013e-13
2172080	2172004	2170871	2170871	-	hipO	SSA_2173	aminoacylase/N-acyl-L-amino acid amidohydrolase/hippurate hydrolase	127	162	0.783951	-0.351165	1.41499e-09
1780037	1780037	1778538	1778510	-	pabC	SSA_1797	aminodeoxychorismate lyase	218	279	0.781362	-0.355937	0.00049079
1252403	1252387	1251569	1251401	-	-	SSA_1227	aminoglycoside adenylyltransferase	87	159	0.54717	-0.869939	1.30414e-58
2064968	2064947	2063706	2063612	-	pepS	SSA_2063	aminopeptidase	89	155	0.574194	-0.800391	2.94962e-47
1857992	1857992	1856658	1856632	-	pepC	SSA_1861	aminopeptidase	161	218	0.738532	-0.437267	1.51166e-09
797974	797978	799435	799451	+	-	SSA_0817	antirepressor regulating drug resistance	67	129	0.51938	-0.945138	2.47236e-66
1048595			1048647	+	-	predicted RNA	antisense: rpsT	11	119	0.092437	-3.43539	0
718762	718764	719993	720016	+	sagP	SSA_0737	arginine deiminase	424	1377	0.307916	-1.69939	1.95306e-129
	660414	660845	660845	+	ahrC	SSA_0678	ArgR family transcriptional regulator	61	92	0.663043	-0.592825	9.89075e-38
717035	717035	717256		+	-	SSA_0734	arsenical resistance operon repressor ArsR	71	110	0.645455	-0.631613	2.14259e-22
	564055	565521		+	gatA	SSA_0570	aspartyl/glutamyl-tRNA amidotransferase subunit A	105	119	0.882353	-0.180572	0.000710324
	565521	566954	566972	+	gatB	SSA_0571	aspartyl/glutamyl-tRNA amidotransferase subunit B	128	172	0.744186	-0.426265	3.7609e-09
771139	771177	772583	772583	+	uncD	SSA_0788	ATP synthase F0F1 subunit beta	895	1424	0.628511	-0.66999	6.91857e-11
772584	772591	773013	773089	+	atpC	SSA_0789	ATP synthase F0F1 subunit epsilon	1009	1516	0.665567	-0.587344	5.08121e-09
770242	770257	771138	771138	+	uncG	SSA_0787	ATP synthase F0F1 subunit gamma	846	1186	0.713322	-0.487374	3.52844e-05
543696	543696	545711	545940	+	recG	SSA_0549	ATP-dependent DNA helicase RecG	163	266	0.612782	-0.706554	1.95548e-14
1567355	1567346	1566546	1566546	-	vicX	SSA_1563	beta-lactamase superfamily hydrolase	112	170	0.658824	-0.602036	9.62583e-31
70243	70254	72908	72960	+	adhE	SSA_0068	bifunctional acetaldehyde-CoA/alcohol dehydrogenase	548	1079	0.507878	-0.977447	2.85342e-20
199053	199058	199870	199879	+	folK	SSA_0200	bifunctional folate synthesis protein	113	157	0.719745	-0.474442	8.63198e-22
999822	999806	998871	998847	-	birA	SSA_0999	biotin--protein ligase	44	97	0.453608	-1.14048	1.71269e-133
	1711793	1711083	1711012	-	livF	SSA_1725	branched chain amino acid ABC transporter ATP-binding protein	65	73	0.890411	-0.167457	8.76526e-11
	1712557	1711793		-	livG	SSA_1726	branched chain amino acid ABC transporter ATP-binding protein	60	65	0.923077	-0.115477	1.66813e-09
312852	312861	313556		+	-	SSA_0319	branched-chain amino acid permease	94	162	0.580247	-0.785261	3.86009e-50
722380	722380	723891	723912	+	-	SSA_0740	C4-dicarboxylate anaerobic carrier, arginine transporter	97	173	0.560694	-0.834715	1.53189e-43
340389	340428	341174	341249	+	-	SSA_0348	CAAX amino protease	51	122	0.418033	-1.25831	2.20045e-162
1115413	1115501	1119934	1119934	+	-	SSA_1099	calcium binding hemolysin-like protein	51	154	0.331169	-1.59436	8.65462e-159
721090	721227	722174	722379	+	arcC	SSA_0739	carbamate kinase	48	125	0.384	-1.38082	3.2798e-200
1580271	1580271	1579267	1579201	-	ccpA	SSA_1576	catabolite control protein A	347	481	0.721414	-0.471101	1.27043e-06
717788	717788	718474	718474	+	-	SSA_0736	catabolite gene activator and regulatory subunit of cAMP-dependent protein kinases	77	95	0.810526	-0.303069	1.05778e-10
1720393	1720393	1717733	1717709	-	-	SSA_1734	cation (Mg/Ni uptake) transport ATPase	50	81	0.617284	-0.695994	1.374e-33
477862	477863	478630	478630	+	-	SSA_0475	CbiK protein	131	134	0.977612	-0.0326662	0.00137086
643938	643938	644732	644942	+	divIVA	SSA_0660	cell division protein DivIVA	322	410	0.785366	-0.348563	7.10298e-05
2126997	2126997	2122312	2122249	-	-	SSA_2121	cell wall surface anchor family protein	148	221	0.669683	-0.578449	5.22503e-07
	1521870	1521091	1521078	-	-	SSA_1514	cell-wall biogenesis glycosyltransferase	72	82	0.878049	-0.187627	4.06655e-06
1522923	1522923	1522219		-	-	SSA_1516	cell-wall biogenesis glycosyltransferase	73	74	0.986486	-0.0196288	0.000116141
1474385	1474383	1473217	1473217	-	aroC	SSA_1467	chorismate synthase	130	185	0.702703	-0.509014	1.03621e-16
1951406	1951388	1950156		-	-	SSA_1954	class V aminotransferase	136	218	0.623853	-0.680721	3.16331e-22
	2118656	2117712	2117696	-	cbf	SSA_2116	CMP-binding-factor 1	115	151	0.761589	-0.392915	1.47983e-15
	490376	491104		+	-	SSA_0490	cobalamin 5'-phosphate synthase	80	94	0.851064	-0.232661	4.57559e-07
	473740	474843	474919	+	-	SSA_0471	cobalamin biosynthesis protein CbiG	80	85	0.941176	-0.0874628	7.47127e-05
479342	479363	480145		+	cbiM	SSA_0477	cobalt ABC transporter ATP-binding protein	124	127	0.976378	-0.0344884	0.00212821
	2368127	2367333	2367222	-	-	SSA_2365	cobalt transport protein cbiQ	72	93	0.774194	-0.369234	8.90386e-12
	2368959	2368120		-	cbiO	SSA_2366	cobalt transporter ATP-binding subunit	70	85	0.823529	-0.280108	9.28107e-09
478631	478640	479341	479341	+	-	SSA_0476	cobalt-precorrin-2 C(20)-methyltransferase	140	141	0.992908	-0.0102683	0.00481357
	470728	471855		+	cbiD	SSA_0467	cobalt-precorrin-6A synthase	61	69	0.884058	-0.177787	6.98138e-06
	472450	473019		+	cobL	SSA_0469	cobalt-precorrin-6Y C(15)-methyltransferase	66	77	0.857143	-0.222392	6.91443e-18
	471846	472478		+	-	SSA_0468	cobalt-precorrin-6Y C(5)-methyltransferase	61	73	0.835616	-0.259087	8.03285e-19
218782	218782	219063	219063	+	groES	SSA_0225	co-chaperonin GroES	452	607	0.744646	-0.425374	6.56342e-16
	2350029	2348737	2348737	-	-	SSA_2347	coenzyme F390 synthetase	64	108	0.592593	-0.754888	2.41374e-44
855105	855105	854296		-	-	SSA_0863	Cof family protein	68	104	0.653846	-0.612977	9.75729e-31
1664248	1664211	1659676	1659663	-	cpbA	SSA_1663	collagen-binding protein A	55	326	0.168712	-2.56737	0
797585	797585	797962	797973	+	-	SSA_0816	copper transport operon or penicillinase transcription repressor	51	107	0.476636	-1.06904	1.01219e-85
2223356	2223347	2221545	2221545	-	capD	SSA_2221	Cps9E	18	71	0.253521	-1.97982	0
2219206	2219135	2218176	2218171	-	-	SSA_2217	Cps9H	17	97	0.175258	-2.51245	0
909462	909462	917471	917532	+	crpC	SSA_0906	CshA-like fibrillar surface protein C	47	171	0.274854	-1.86326	5.02527e-198
2048516	2048499	2047156		-	cysS	SSA_2044	cysteinyl-tRNA synthetase	103	177	0.581921	-0.781105	1.1777e-40
1505862	1505862	1505185	1505098	-	cmk	SSA_1501	cytidylate kinase	122	130	0.938462	-0.0916305	0.000431385
	2335054	2333786	2333786	-	dltD	SSA_2331	D-alanine transfer protein	207	272	0.761029	-0.393976	7.81493e-06
2335286	2335286	2335047		-	dltC	SSA_2332	D-alanine--poly(phosphoribitol) ligase subunit 2	175	235	0.744681	-0.425306	8.74662e-27
	974204	973044	973031	-	deaD	SSA_0964	DEAD/DEAH box helicase	65	76	0.855263	-0.22556	4.43507e-08
2129501	2129501	2128647	2128627	-	-	SSA_2124	dehydrogenase-like protein	54	57	0.947368	-0.0780025	4.67824e-08
	487489	488460	488474	+	-	SSA_0487	delta-aminolevulinic acid dehydratase	65	79	0.822785	-0.281413	1.57218e-09
1612515	1612515	1611919	1611879	-	coaE	SSA_1606	dephospho-CoA kinase	75	122	0.614754	-0.701919	9.27793e-45
197040	197041	198435		+	-	SSA_0198	dihydrofolate synthetase	70	92	0.76087	-0.394279	2.14898e-16
1261329	1261317	1260049	1260037	-	pyrC	SSA_1235	dihydroorotase	92	142	0.647887	-0.626185	4.11797e-30
2128626	2128626	2127754	2127725	-	ksgA	SSA_2123	dimethyladenosine transferase	95	119	0.798319	-0.324962	4.51453e-14
349399	349399	350817	350902	+	-	SSA_0356	dipeptidase	53	87	0.609195	-0.715023	3.16376e-41
	327995	328942		+	mvaD	SSA_0334	diphosphomevalonate decarboxylase	74	125	0.592	-0.756331	2.12898e-45
2253274	2253274	2251331	2251308	-	mutL	SSA_2257	DNA mismatch repair protein	68	72	0.944444	-0.0824622	0.00139839
2258240	2258240	2255691	2255675	-	mutS	SSA_2260	DNA mismatch repair protein MutS	55	65	0.846154	-0.241008	2.73824e-06
100820	100820	103462	103519	+	polA	SSA_0100	DNA polymerase I	68	103	0.660194	-0.599038	1.51915e-16
830218	830218	833427	833511	+	dnaE	SSA_0846	DNA polymerase III DnaE	41	82	0.5	-1	1.40942e-68
2070227	2070227	2065839	2065839	-	polC	SSA_2066	DNA polymerase III PolC	61	92	0.663043	-0.592825	2.92396e-12
	1708118	1707228	1707228	-	holB	SSA_1721	DNA polymerase III subunit delta'	57	60	0.95	-0.0740006	3.53963e-06
2119902	2119902	2118646		-	rmuC	SSA_2117	DNA recombination protein RmuC	92	130	0.707692	-0.498806	1.07767e-21
660846	660854	662512	662512	+	recN	SSA_0679	DNA repair and genetic recombination	73	105	0.695238	-0.524421	3.24169e-22
	29834	30607	30607	+	recO	SSA_0025	DNA repair protein RecO	120	131	0.916031	-0.126532	5.48168e-06
1707227	1707203	1706886	1706884	-	-	SSA_1720	DNA replication intiation control protein YabA	85	122	0.696721	-0.521346	8.43214e-33
2280499	2280497	2276073	2276073	-	-	SSA_2277	DNA segregation ATPase FtsK/SpoIIIE family protein	22	83	0.26506	-1.91561	0
1251368	1251323	1248873	1248854	-	parC	SSA_1226	DNA topoisomerase IV subunit A	99	163	0.607362	-0.719372	1.43103e-22
1256849	1256845	1254896	1254891	-	parE	SSA_1232	DNA topoisomerase IV subunit B	67	73	0.917808	-0.123735	0.000274296
	311841	312851	312851	+	gcp	SSA_0318	DNA-binding/iron metalloprotein/AP endonuclease	76	126	0.603175	-0.729352	4.75117e-43
178505	178545	182192	182207	+	rpoC	SSA_0177	DNA-directed RNA polymerase subunit beta'	292	413	0.707022	-0.500173	1.5613e-07
1423180	1423176	1422583	1422423	-	rmlC	SSA_1410	dTDP-4-keto-6-deoxyglucose-3,5-epimerase	227	238	0.953782	-0.0682693	0.00551186
1422420	1422345	1421299	1421241	-	rmlB	SSA_1409	dTDP-glucose-4,6-dehydratase	228	267	0.853933	-0.227806	0.00591427
244537	244595	245038	245057	+	dtd	SSA_0251	D-tyrosyl-tRNA(Tyr) deacylase	108	150	0.72	-0.473931	2.57201e-21
446620	446620	449451	449465	+	uvrA	SSA_0448	excinuclease ABC subunit A	59	72	0.819444	-0.287282	0.000103276
1915991	1915963	1915046	1915043	-	shetA	SSA_1927	exfoliative toxin	228	436	0.522936	-0.935294	2.40522e-44
	1456508	1452834	1452833	-	rexA	SSA_1451	exonuclease RexA	58	114	0.508772	-0.974909	2.45156e-48
1635635	1635635	1634196	1634136	-	-	SSA_1633	FimA fimbrial subunit-like protein	41	99	0.414141	-1.2718	2.32774e-136
1071899	1071900	1073810	1073820	+	-	SSA_1056	Firmicute fructose-1,6-bisphosphatase	65	76	0.855263	-0.22556	1.27786e-07
1613372	1613345	1612521	1612516	-	mutM	SSA_1607	formamidopyrimidine-DNA glycosylase	82	138	0.594203	-0.750972	8.00477e-46
429155	428894	427755	427715	-	hutG	SSA_0428	formimidoylglutamase	76	85	0.894118	-0.161463	2.59486e-07
1990062	1990062	1989181	1989145	-	fba	SSA_1992	fructose-bisphosphate aldolase	2440	3156	0.773131	-0.371216	0.00571803
1009996	1009996	1011174	1011186	+	galK	SSA_1008	galactokinase	102	410	0.24878	-2.00705	0
1011390	1011394	1012875	1012878	+	galT	SSA_1009	galactose-1-phosphate uridylyltransferase	75	204	0.367647	-1.44361	3.64097e-186
2221536	2221529	2220924	2220918	-	-	SSA_2220	galactosyltransferase	14	72	0.194444	-2.36257	0
1107711	1107711	1108670	1108701	+	glcK	SSA_1090	glucokinase	105	118	0.889831	-0.168398	7.29459e-07
758432	758438	759580		+	glgC	SSA_0776	glucose-1-phosphate adenylyltransferase	92	133	0.691729	-0.53172	1.79582e-23
	2168586	2169545	2169596	+	galU	SSA_2169	glucose-1-phosphate uridylyltransferase	143	153	0.934641	-0.0975165	0.00201517
824030	824042	825562		+	-	SSA_0837	glucosyltransferase	102	228	0.447368	-1.16046	1.21426e-84
488504	488504	489802		+	-	SSA_0488	glutamate-1-semialdehyde 2,1-aminomutase	67	79	0.848101	-0.237692	2.75906e-10
	782864	782079	782061	-	cobQ	SSA_0800	glutamine amidotransferase	69	89	0.775281	-0.367209	1.50529e-12
207726	207726	206662	206662	-	pepA	SSA_0209	glutamyl aminopeptidase	299	439	0.681093	-0.554075	1.51195e-09
484627	484632	485885		+	-	SSA_0484	glutamyl-tRNA reductase	57	75	0.76	-0.395929	2.1613e-16
1540731	1540731	1542272	1542292	+	gor	SSA_1533	glutathione reductase	55	62	0.887097	-0.172837	2.88279e-07
1429047	1429017	1428229	1428169	-	-	SSA_1418	glutathione S-transferase	159	208	0.764423	-0.387557	5.02692e-14
2112576	2112554	2111547	2111522	-	gapA	SSA_2108	glyceraldehyde 3-phosphate dehydrogenase	4409	6277	0.702406	-0.509624	0.000491302
877691	877700	878818	878818	+	grk	SSA_0883	glycerate kinase	56	65	0.861538	-0.215013	1.50252e-06
30608	30613	31611	31613	+	plsX	SSA_0026	glycerol-3-phosphate acyltransferase PlsX	115	131	0.877863	-0.187933	3.24225e-07
	759570	760709		+	glgD	SSA_0777	glycogen biosynthesis protein GlgD	107	128	0.835938	-0.258533	1.59354e-09
756488	756521	758431	758431	+	glgB	SSA_0775	glycogen branching protein	58	113	0.513274	-0.962198	1.87072e-69
812570	812570	815794	815810	+	-	SSA_0830	glycosyltransferase	44	81	0.54321	-0.880418	1.08797e-48
1516787	1516787	1515540	1515529	-	-	SSA_1511	glycosyltransferase	106	169	0.627219	-0.672959	8.36026e-32
1521066	1521066	1518085	1518027	-	rgpF	SSA_1513	glycosyltransferase	71	101	0.70297	-0.508464	1.73247e-12
2220056	2220031	2219213	2219207	-	-	SSA_2218	glycosyltransferase (cell wall biogenesis) Cps9G	17	97	0.175258	-2.51245	0
1875272	1875272	1874355	1874353	-	glyQ	SSA_1880	glycyl-tRNA synthetase subunit alpha	86	104	0.826923	-0.274175	7.25699e-11
1874352	1874352	1872313	1872291	-	glyS	SSA_1879	glycyl-tRNA synthetase subunit beta	159	231	0.688312	-0.538866	9.75228e-09
56748	56748	56032	56005	-	-	SSA_0052	GntR family transcriptional regulator	573	943	0.607635	-0.718723	6.62403e-14
	825546	826889	826890	+	-	SSA_0838	GtfB	105	228	0.460526	-1.11864	2.8756e-86
	198416	198970	199036	+	folE	SSA_0199	GTP cyclohydrolase I	81	121	0.669421	-0.579013	3.52995e-31
242206	242307	244526	244536	+	relA	SSA_0250	GTP pyrophosphokinase	81	110	0.736364	-0.44151	3.31939e-09
1788041	1787999	1786689	1786632	-	engA	SSA_1803	GTP-binding protein EngA	116	147	0.789116	-0.341691	5.29599e-08
1425009	1425009	1424185		-	-	SSA_1413	GufA-like protein	94	147	0.639456	-0.645083	1.42954e-34
1151871	1151871	1153247	1153262	+	nox	SSA_1127	H2O-forming NADH dehydrogenase	120	135	0.888889	-0.169925	0.014489
	1560952	1560134	1560133	-	-	SSA_1558	HAD superfamily hydrolase	112	212	0.528302	-0.920566	2.28879e-65
	572360	572959		+	-	SSA_0579	HAD superfamily hydrolase	82	92	0.891304	-0.16601	2.19526e-08
1772946	1772946	1772455	1772451	-	-	SSA_1789	HD superfamily metal-dependent phosphohydrolase	104	129	0.806202	-0.310788	1.50074e-11
2010187	2010152	2009616	2009363	-	grpE	SSA_2008	heat shock protein GrpE	300	367	0.817439	-0.290818	1.34795e-05
2011222	2011222	2010188	2010188	-	hrcA	SSA_2009	heat-inducible transcription repressor	349	430	0.811628	-0.30111	0.00359726
1637158	1637152	1635692	1635657	-	-	SSA_1634	Heme utilization/adhesion exoprotein	34	75	0.453333	-1.14136	2.8804e-113
	1181978	1182808		+	hemK	SSA_1153	HemK protein	113	144	0.784722	-0.349746	2.23061e-14
1119935	1120013	1122148		+	-	SSA_1100	hemolysin exporter, ATPase component	31	111	0.279279	-1.84022	0
	212017	213330		+	-	SSA_0216	histidine kinase	72	107	0.672897	-0.571542	8.83297e-28
	1678496	1677516	1677516	-	-	SSA_1684	histidine kinase	62	86	0.72093	-0.472068	2.77378e-19
	1568705	1567356	1567356	-	-	SSA_1564	histidine kinase	117	143	0.818182	-0.289507	4.34314e-06
1430733	1430715	1429774	1429774	-	metA	SSA_1420	homoserine O-succinyltransferase	128	134	0.955224	-0.0660892	0.000675084
943320	943348	944151	944151	+	-	SSA_0934	HydD	54	90	0.6	-0.736966	5.82243e-53
1435539	1434569	1433979	1433963	-	-	SSA_1424	hydrolase	42	70	0.6	-0.736966	1.78876e-47
2325886	2325886	2322392	2322231	-	-	SSA_2320	hypothetical protein	84	400	0.21	-2.25154	0
2332402	2332402	2333229	2333233	+	-	SSA_2329	hypothetical protein	59	280	0.210714	-2.24664	0
77196	77219	77671	77688	+	-	SSA_0073	hypothetical protein	22	77	0.285714	-1.80735	0
670553	670607	671350	671499	+	-	SSA_0687	hypothetical protein	22	76	0.289474	-1.7885	0
2150931	2150911	2150330	2150325	-	-	SSA_2149	hypothetical protein	25	73	0.342466	-1.54597	1.66442e-261
338943	338943	339269	339331	+	-	SSA_0345	hypothetical protein	53	145	0.365517	-1.45199	8.75748e-171
2301646	2301635	2300745	2300694	-	-	SSA_2299	hypothetical protein	27	72	0.375	-1.41504	2.56529e-157
339344	339588	340382	340388	+	-	SSA_0346	hypothetical protein	47	121	0.38843	-1.36427	6.11283e-201
1710643	1710643	1709987	1709973	-	-	SSA_1724	hypothetical protein	103	263	0.391635	-1.35242	1.97375e-158
2149462	2149462	2149259	2149181	-	-	SSA_2147	hypothetical protein	111	283	0.392226	-1.35024	2.49521e-142
	1552755	1552318	1552312	-	-	SSA_1550	hypothetical protein	52	117	0.444444	-1.16993	4.70088e-103
2193932	2193932	2193183	2193166	-	-	SSA_2192	hypothetical protein	50	111	0.45045	-1.15056	1.00247e-131
815811	815811	816815	816820	+	-	SSA_0831	hypothetical protein	65	141	0.460993	-1.11718	3.05896e-101
2282460	2282460	2282002	2282002	-	-	SSA_2281	hypothetical protein	36	78	0.461538	-1.11548	9.3994e-96
930538	930538	931005	931035	+	-	SSA_0918	hypothetical protein	112	242	0.46281	-1.11151	7.70327e-104
827074	827075	827296	827344	+	-	SSA_0841	hypothetical protein	133	285	0.466667	-1.09954	2.93142e-98
826891	826891	827073	827073	+	-	SSA_0839	hypothetical protein	90	187	0.481283	-1.05504	2.28723e-92
1239104	1239104	1239796	1239829	+	-	SSA_1217	hypothetical protein	142	280	0.507143	-0.979536	2.56115e-72
2063611	2063611	2063381	2063363	-	-	SSA_2062	hypothetical protein	139	274	0.507299	-0.979091	9.17411e-82
103723	103736	104173	104174	+	-	SSA_0101	hypothetical protein	87	171	0.508772	-0.974909	3.38078e-89
1452830	1452800	1452495	1452176	-	-	SSA_1450	hypothetical protein	75	141	0.531915	-0.910733	6.27388e-65
1436444	1436438	1435728	1435654	-	-	SSA_1428	hypothetical protein	48	90	0.533333	-0.906891	7.70448e-70
1398618	1398618	1398268	1398240	-	-	SSA_1379	hypothetical protein	70	131	0.534351	-0.90414	2.84767e-65
1561747	1561746	1560952		-	-	SSA_1559	hypothetical protein	90	167	0.538922	-0.891851	1.94244e-61
	1437200	1436445	1436445	-	-	SSA_1429	hypothetical protein	48	88	0.545455	-0.874469	1.27737e-67
104175	104175	104687	104711	+	-	SSA_0102	hypothetical protein	125	229	0.545852	-0.87342	2.24708e-60
	1780603	1780088	1780038	-	-	SSA_1798	hypothetical protein	128	232	0.551724	-0.857981	1.08701e-58
1252574	1252511	1252404	1252404	-	-	SSA_1229	hypothetical protein	86	154	0.558442	-0.840522	4.38599e-51
2065139	2065121	2064969	2064969	-	-	SSA_2064	hypothetical protein	93	165	0.563636	-0.827163	1.80869e-50
1912209	1912196	1911564	1911396	-	-	SSA_1922	hypothetical protein	70	124	0.564516	-0.824913	1.69004e-63
2065838	2065833	2065141	2065141	-	-	SSA_2065	hypothetical protein	73	128	0.570312	-0.810175	1.34188e-53
716209	716209	716997	717034	+	-	SSA_0733	hypothetical protein	72	125	0.576	-0.795859	1.09744e-50
	313546	313884	313899	+	-	SSA_0320	hypothetical protein	115	196	0.586735	-0.76922	1.8097e-57
293559	293559	294203	294237	+	-	SSA_0300	hypothetical protein	204	347	0.587896	-0.766367	1.50829e-41
1613886	1613843	1613373	1613373	-	-	SSA_1608	hypothetical protein	68	115	0.591304	-0.758027	2.69072e-51
2346216	2346216	2343793	2343710	-	-	SSA_2343	hypothetical protein	119	201	0.59204	-0.756234	1.08959e-19
1399223	1399221	1398628	1398619	-	-	SSA_1380	hypothetical protein	50	84	0.595238	-0.748461	1.11061e-51
1253490	1253448	1252702	1252702	-	-	SSA_1230	hypothetical protein	73	122	0.598361	-0.740913	6.56022e-43
2305267	2305267	2304203	2304203	-	-	SSA_2303	hypothetical protein	74	123	0.601626	-0.733061	2.38797e-43
931036	931036	931131	931131	+	-	SSA_0920	hypothetical protein	51	84	0.607143	-0.719892	2.17195e-38
853070	853067	851832	851826	-	murN	SSA_0861	hypothetical protein	100	163	0.613497	-0.704872	3.12442e-36
	2047163	2046759		-	-	SSA_2042	hypothetical protein	114	184	0.619565	-0.690672	4.58623e-41
	2170330	2169647	2169621	-	-	SSA_2170	hypothetical protein	94	150	0.626667	-0.67423	1.30526e-37
1682881	1682881	1683408	1683420	+	-	SSA_1690	hypothetical protein	79	126	0.626984	-0.673499	1.8373e-46
734310	734311	734994	735107	+	-	SSA_0752	hypothetical protein	135	215	0.627907	-0.671377	1.81714e-36
1518026	1518026	1516791	1516788	-	-	SSA_1512	hypothetical protein	78	124	0.629032	-0.668794	5.50476e-35
1997076	1997064	1996501	1996422	-	-	SSA_1999	hypothetical protein	97	152	0.638158	-0.648015	2.03458e-33
	241891	242175	242204	+	-	SSA_0249	hypothetical protein	298	465	0.64086	-0.641918	5.6376e-35
	1997559	1997077	1997077	-	-	SSA_2000	hypothetical protein	87	135	0.644444	-0.633872	2.44002e-41
1566545	1566454	1566095	1566080	-	-	SSA_1562	hypothetical protein	97	149	0.651007	-0.619256	3.4399e-40
2306360	2306360	2305275	2305268	-	-	SSA_2304	hypothetical protein	88	135	0.651852	-0.617384	6.91795e-32
2050073	2050043	2049825	2049812	-	-	SSA_2047	hypothetical protein	110	168	0.654762	-0.610958	1.18261e-37
	793583	794494	794497	+	-	SSA_0812	hypothetical protein	76	116	0.655172	-0.610053	2.23611e-32
	1263244	1262492	1262485	-	-	SSA_1238	hypothetical protein	52	79	0.658228	-0.603341	1.24523e-39
	717243	717740	717787	+	-	SSA_0735	hypothetical protein	62	94	0.659574	-0.600393	1.082e-38
115188	115323	115502	115502	+	-	SSA_0121	hypothetical protein	524	786	0.666667	-0.584963	3.31497e-29
679276	679294	679980	680003	+	-	SSA_0696	hypothetical protein	61	91	0.67033	-0.577057	1.66044e-36
2156192	2156192	2155497	2155484	-	-	SSA_2155	hypothetical protein	337	500	0.674	-0.56918	1.7249e-14
	792609	793586		+	-	SSA_0811	hypothetical protein	72	106	0.679245	-0.557995	5.30147e-27
	922218	922958	923184	+	-	SSA_0911	hypothetical protein	286	421	0.679335	-0.557805	7.24243e-15
1614999	1614999	1614094	1614093	-	-	SSA_1610	hypothetical protein	75	110	0.681818	-0.552541	9.33805e-27
240172	240172	241515		+	-	SSA_0247	hypothetical protein	133	195	0.682051	-0.552048	5.13722e-14
294238	294238	294813	294929	+	-	SSA_0301	hypothetical protein	447	654	0.683486	-0.549016	1.23608e-11
1872290	1872290	1872033	1872001	-	-	SSA_1878	hypothetical protein	318	465	0.683871	-0.548204	5.2035e-27
2308161	2308149	2306416	2306361	-	-	SSA_2305	hypothetical protein	72	105	0.685714	-0.544321	1.7145e-23
	2046772	2045897	2045896	-	lrp	SSA_2041	hypothetical protein	137	199	0.688442	-0.538593	1.14846e-23
1746037	1745980	1745372		-	-	SSA_1757	hypothetical protein	106	153	0.69281	-0.529467	1.65347e-25
582268	582284	582877	582886	+	-	SSA_0590	hypothetical protein	224	321	0.697819	-0.519075	1.71358e-19
	1802975	1801017	1801012	-	-	SSA_1816	hypothetical protein	187	265	0.70566	-0.502954	2.52001e-07
1301686	1301686	1301198	1300929	-	-	SSA_1280	hypothetical protein	65	92	0.706522	-0.501194	7.88562e-33
2201944	2201947	2202297	2202348	+	-	SSA_2201	hypothetical protein	172	242	0.710744	-0.492598	3.29987e-21
	1043667	1045304	1045319	+	-	SSA_1027	hypothetical protein	129	181	0.712707	-0.488619	1.2511e-11
1706883	1706883	1706014	1706012	-	-	SSA_1719	hypothetical protein	87	121	0.719008	-0.47592	1.7542e-21
574644	574645	575739	575742	+	-	SSA_0583	hypothetical protein	52	72	0.722222	-0.469485	1.72856e-18
287703	287703	287446	287339	-	-	SSA_0293	hypothetical protein	60	83	0.722892	-0.468149	2.7531e-12
2197929	2197874	2197404		-	-	SSA_2197	hypothetical protein	183	253	0.72332	-0.467294	3.52104e-21
	2338820	2339419		+	-	SSA_2337	hypothetical protein	80	110	0.727273	-0.459432	2.48441e-21
	241500	241904		+	-	SSA_0248	hypothetical protein	239	322	0.742236	-0.43005	1.78333e-18
2157022	2157022	2156306	2156291	-	-	SSA_2156	hypothetical protein	78	105	0.742857	-0.428843	1.05166e-15
2198714	2198675	2197932	2197931	-	-	SSA_2198	hypothetical protein	116	156	0.74359	-0.427421	4.45637e-19
	1509645	1507117	1507038	-	-	SSA_1505	hypothetical protein	73	98	0.744898	-0.424885	6.96671e-09
1858659	1858631	1858071	1858070	-	-	SSA_1862	hypothetical protein	98	131	0.748092	-0.418713	6.73086e-15
1792299	1792299	1791484	1791441	-	rgfB	SSA_1808	hypothetical protein	55	73	0.753425	-0.408465	6.01529e-23
	1745381	1743867	1743859	-	-	SSA_1756	hypothetical protein	157	207	0.758454	-0.398866	3.17607e-07
806173	806173	807012	807050	+	-	SSA_0827	hypothetical protein	63	83	0.759036	-0.39776	5.15096e-13
782060	782060	781803	781802	-	-	SSA_0799	hypothetical protein	133	175	0.76	-0.395929	1.03792e-25
1431646	1431645	1431472	1431376	-	-	SSA_1422	hypothetical protein	57	75	0.76	-0.395929	3.10661e-16
1184702	1184702	1185676		+	-	SSA_1156	hypothetical protein	108	142	0.760563	-0.39486	1.66051e-15
678589	678589	679275	679275	+	-	SSA_0695	hypothetical protein	61	80	0.7625	-0.391191	5.22677e-23
1852396	1852298	1852167	1852167	-	-	SSA_1856	hypothetical protein	150	196	0.765306	-0.385891	1.59417e-08
1805712	1805685	1802968		-	-	SSA_1817	hypothetical protein	154	201	0.766169	-0.384265	6.83209e-05
	619107	619646	619951	+	-	SSA_0629	hypothetical protein	162	210	0.771429	-0.374396	3.28871e-16
2170854	2170850	2170314		-	-	SSA_2171	hypothetical protein	118	152	0.776316	-0.365284	1.18521e-13
	1522219	1521860		-	-	SSA_1515	hypothetical protein	70	89	0.786517	-0.34645	2.06583e-20
1800069	1800069	1799389		-	-	SSA_1814	hypothetical protein	201	253	0.794466	-0.331942	3.84284e-10
1801009	1801002	1800073	1800070	-	-	SSA_1815	hypothetical protein	201	253	0.794466	-0.331942	3.93454e-06
856408	856408	855107	855106	-	-	SSA_0864	hypothetical protein	56	70	0.8	-0.321928	3.20621e-13
2235540	2235540	2235061	2235050	-	-	SSA_2235	hypothetical protein	113	141	0.801418	-0.319372	4.71414e-10
583766	583766	584308	584335	+	-	SSA_0592	hypothetical protein	267	333	0.801802	-0.318682	1.44752e-08
506766	506808	508124	508148	+	-	SSA_0508	hypothetical protein	67	83	0.807229	-0.30895	4.62931e-13
2037293	2037293	2037901	2038064	+	-	SSA_2031	hypothetical protein	1700	2081	0.816915	-0.291742	0.00271675
2285914	2285914	2285627	2285612	-	-	SSA_2283	hypothetical protein	11076	13528	0.818746	-0.288512	0.000415513
	980113	980424	980430	+	-	SSA_0972	hypothetical protein	108	131	0.824427	-0.278535	8.24985e-20
1429773	1429765	1429085	1429051	-	dnaD	SSA_1419	hypothetical protein	141	171	0.824561	-0.278301	5.47751e-11
749307	749306	749196	749196	-	-	SSA_0769	hypothetical protein	121	146	0.828767	-0.270961	2.07176e-10
573469	573469	573834	573855	+	-	SSA_0581	hypothetical protein	90	108	0.833333	-0.263034	5.18342e-19
	2339412	2340452	2340480	+	-	SSA_2338	hypothetical protein	90	108	0.833333	-0.263034	1.20002e-10
206661	206542	205058	204958	-	-	SSA_0208	hypothetical protein	156	185	0.843243	-0.245979	0.00108456
1642620	1642620	1642198	1642180	-	-	SSA_1640	hypothetical protein	158	187	0.84492	-0.243114	1.24375e-07
1323542	1323539	1323177	1323174	-	-	SSA_1304	hypothetical protein	83	98	0.846939	-0.23967	7.85002e-18
	891208	892437	892586	+	-	SSA_0900	hypothetical protein	84	99	0.848485	-0.237039	6.37043e-09
2179207	2179207	2178194	2178036	-	-	SSA_2179	hypothetical protein	82	96	0.854167	-0.22741	1.72689e-09
	2336550	2335306	2335287	-	dltB	SSA_2333	hypothetical protein	178	208	0.855769	-0.224706	0.00114271
	1834512	1834150	1834139	-	-	SSA_1840	hypothetical protein	175	204	0.857843	-0.221214	1.73088e-06
	2197420	2197019	2196996	-	-	SSA_2196	hypothetical protein	341	397	0.858942	-0.219367	2.28413e-06
	2270417	2269482	2269464	-	-	SSA_2269	hypothetical protein	95	110	0.863636	-0.211504	3.42662e-09
1993448	1993448	1992762	1992682	-	-	SSA_1995	hypothetical protein	70	81	0.864198	-0.210567	3.96547e-11
	66470	67039	67168	+	-	SSA_0064	hypothetical protein	58	67	0.865672	-0.208108	1.07295e-16
582904	582909	583754	583765	+	-	SSA_0591	hypothetical protein	201	232	0.866379	-0.206929	0.005106
	1799392	1798463	1798434	-	-	SSA_1813	hypothetical protein	249	286	0.870629	-0.199869	0.0102577
1783404	1783404	1782742	1782687	-	-	SSA_1801	hypothetical protein	175	201	0.870647	-0.199841	1.59214e-07
	1095882	1096511	1096519	+	-	SSA_1078	hypothetical protein	57	65	0.876923	-0.189478	4.98052e-16
	1312339	1311644		-	-	SSA_1293	hypothetical protein	70	79	0.886076	-0.174498	4.59427e-09
	1345994	1345116	1345014	-	-	SSA_1329	hypothetical protein	66	74	0.891892	-0.165059	4.36481e-05
	1767695	1767234		-	-	SSA_1781	hypothetical protein	94	105	0.895238	-0.159657	4.64562e-13
829414	829414	828581	828570	-	-	SSA_0844	hypothetical protein	77	86	0.895349	-0.159478	0.000265111
736313	736352	736837	736837	+	-	SSA_0755	hypothetical protein	80	89	0.898876	-0.153805	2.27988e-15
	1311668	1311189		-	-	SSA_1292	hypothetical protein	81	90	0.9	-0.152003	5.02502e-15
791722	791722	792612		+	-	SSA_0810	hypothetical protein	54	60	0.9	-0.152003	2.23512e-09
	1404463	1403918	1403911	-	-	SSA_1388	hypothetical protein	66	73	0.90411	-0.14543	9.07074e-15
	1312671	1312336		-	-	SSA_1294	hypothetical protein	78	86	0.906977	-0.140863	8.06929e-10
1406238	1406208	1405723	1405611	-	-	SSA_1390	hypothetical protein	59	65	0.907692	-0.139725	3.08477e-13
	1182801	1183391	1183415	+	-	SSA_1154	hypothetical protein	101	111	0.90991	-0.136204	0.000188999
643108	643143	643928	643937	+	-	SSA_0659	hypothetical protein	193	212	0.910377	-0.135463	0.00364231
	1274075	1273365	1273365	-	-	SSA_1249	hypothetical protein	75	82	0.914634	-0.128733	1.17959e-05
	841475	841873	841873	+	-	SSA_0854	hypothetical protein	110	120	0.916667	-0.125531	7.91536e-12
	1283957	1283196	1283196	-	-	SSA_1257	hypothetical protein	91	98	0.928571	-0.106915	0.00425042
1549310	1549300	1548902	1548887	-	-	SSA_1545	hypothetical protein	118	127	0.929134	-0.106042	1.41605e-08
1461190	1461190	1460345	1460299	-	-	SSA_1454	hypothetical protein	138	148	0.932432	-0.100929	6.54506e-05
	1768213	1767692		-	-	SSA_1782	hypothetical protein	88	93	0.946237	-0.0797272	4.71996e-09
642260	642266	642865	643106	+	-	SSA_0658	hypothetical protein	229	242	0.946281	-0.0796594	0.00430209
1461766	1461766	1461224	1461191	-	-	SSA_1455	hypothetical protein	145	153	0.947712	-0.0774788	0.00237093
1313103	1313103	1312672		-	-	SSA_1296	hypothetical protein	73	77	0.948052	-0.076962	3.03027e-12
2155480	2155349	2154852	2154825	-	-	SSA_2154	hypothetical protein	57	60	0.95	-0.0740006	5.99165e-09
227143	227152	227337	227342	+	-	SSA_0232	hypothetical protein	199	209	0.952153	-0.0707345	2.50926e-12
218288	218288	218578	218606	+	-	SSA_0224	hypothetical protein	219	230	0.952174	-0.070703	0.0101225
1254848	1254848	1253739	1253734	-	-	SSA_1231	hypothetical protein	86	90	0.955556	-0.0655883	0.000651155
445528	445528	444854	444838	-	-	SSA_0446	hypothetical protein	91	95	0.957895	-0.062061	0.00840346
1237970	1238086	1238307	1238431	+	-	SSA_1215	hypothetical protein	59	61	0.967213	-0.0480943	4.92054e-05
	326049	326984	327134	+	-	SSA_0332	hypothetical protein	60	62	0.967742	-0.0473057	0.000600048
	616229	617272	617275	+	-	SSA_0626	hypothetical protein	90	93	0.967742	-0.0473057	0.00136023
1460298	1460298	1459987	1459945	-	-	SSA_1453	hypothetical protein	162	167	0.97006	-0.0438543	1.29045e-05
805238	805238	805576	805601	+	-	SSA_0826	hypothetical protein	245	252	0.972222	-0.040642	0.00618727
	1556089	1556907	1556923	+	-	SSA_1554	hypothetical protein	141	145	0.972414	-0.0403577	0.00161736
1743858	1743858	1743565		-	-	SSA_1755	hypothetical protein	321	330	0.972727	-0.0398927	0.0012831
1506548	1506309	1505872	1505863	-	-	SSA_1502	hypothetical protein	124	127	0.976378	-0.0344884	0.000608578
239833	239843	240166	240171	+	-	SSA_0246	hypothetical protein	98	100	0.98	-0.0291463	2.75906e-10
	2229084	2228911	2228911	-	-	SSA_2229	hypothetical protein	303	309	0.980583	-0.028289	0.00021253
1094364	1094367	1095107	1095107	+	-	SSA_1076	hypothetical protein	54	55	0.981818	-0.0264722	1.93255e-10
	1274602	1274072		-	-	SSA_1250	hypothetical protein	78	79	0.987342	-0.0183785	3.98971e-10
1324169	1324169	1323615	1323612	-	-	SSA_1305	hypothetical protein	99	100	0.99	-0.0144996	0.00168028
	1234120	1233272		-	ppnK	SSA_1209	inorganic polyphosphate/ATP-NAD kinase	73	77	0.948052	-0.076962	0.00931643
1772429	1772429	1771746	1771717	-	-	SSA_1788	integral membrane protein, receptor	240	271	0.885609	-0.175258	0.0103914
	572956	573459	573468	+	-	SSA_0580	isochorismatase family protein	90	97	0.927835	-0.10806	3.16574e-10
644943	645016	647808	647827	+	ileS	SSA_0661	isoleucyl-tRNA synthetase	148	219	0.675799	-0.565334	5.44806e-09
	329932	330939	330963	+	-	SSA_0336	isopentenyl pyrophosphate isomerase	85	139	0.611511	-0.70955	1.03094e-40
970038	970053	970991	970994	+	-	SSA_0961	ketopantoate reductase PanE/ApbA	62	82	0.756098	-0.403356	1.64903e-13
1000824	1000824	999823	999823	-	galR	SSA_1000	LacI family transcriptional repressor	39	89	0.438202	-1.19033	1.3022e-140
693355	693355	694101	694160	+	-	SSA_0707	lactose phosphotransferase system transcriptional repressor	138	195	0.707692	-0.498806	1.72304e-21
2080571	2080571	2079480	2079313	-	-	SSA_2076	L-ascorbate 6-phosphate lactonase	66	373	0.176944	-2.49864	0
1490316	1490310	1489360	1489360	-	-	SSA_1483	lipid kinase	65	150	0.433333	-1.20645	1.41196e-120
1201171	1201171	1200182	1200159	-	lplA	SSA_1173	lipoate protein ligase A	54	61	0.885246	-0.17585	3.99789e-07
1511328	1511312	1509642		-	rgpFc	SSA_1506	lipopolysaccharide biosynthesis protein	77	92	0.836957	-0.256775	8.10189e-08
2218170	2218170	2217247		-	licD1	SSA_2216	LPS biosynthesis protein	18	95	0.189474	-2.39993	0
2094429	2094429	2093566		-	sga	SSA_2089	L-xylulose 5-phosphate 3-epimerase	38	98	0.387755	-1.36678	4.06357e-180
1469018	1469005	1467656	1467632	-	-	SSA_1460	LytR family transcriptional regulator	117	138	0.847826	-0.23816	0.000248834
2151500	2151500	2152981	2153003	+	mga	SSA_2151	M protein trans-acting positive transcriptional regulator	31	70	0.442857	-1.17509	1.12938e-121
1611844	1611822	1610713	1610522	-	pmrA	SSA_1605	major facilitator superfamily multi-drug resistance efflux pump PmrA	72	111	0.648649	-0.624491	1.89752e-32
	1318127	1318963	1318993	+	-	SSA_1300	maltose ABC transporter permease	82	193	0.42487	-1.23491	1.2396e-127
1316711	1316769	1318127		+	malF	SSA_1299	maltose/maltodextrin ABC transport system	69	188	0.367021	-1.44606	3.75521e-189
1315431	1315431	1316687	1316710	+	malX	SSA_1298	maltose/maltodextrin ABC transporter sugar-binding protein MalX	218	466	0.467811	-1.096	4.37355e-45
1843351	1843268	1842333	1842095	-	fmt	SSA_1848	methionyl-tRNA formyltransferase	51	77	0.662338	-0.594361	1.03158e-29
327135	327135	328013		+	mvaK1	SSA_0333	mevalonate kinase	58	89	0.651685	-0.617752	7.8697e-30
256294	256294	255545		-	ssaA	SSA_0262	Mn/Zn ABC transporter ATPase	914	1546	0.591203	-0.758274	5.51625e-15
	255558	254695	254676	-	ssaC	SSA_0261	Mn/Zn ABC transporter permease	970	1607	0.603609	-0.728313	1.27375e-16
254675	254675	253746	253746	-	ssaB	SSA_0260	Mn/Zn ABC transporter substrate-binding protein	1956	2432	0.804276	-0.314237	0.00627032
2006499	2006474	2005341	2005320	-	dnaJ	SSA_2005	molecular chaperone DnaJ	251	425	0.590588	-0.759775	3.68649e-20
2009362	2009362	2007533	2007364	-	dnaK	SSA_2007	molecular chaperone DnaK	740	1377	0.5374	-0.895931	2.2845e-18
219064	219087	220709	220787	+	groEL	SSA_0226	molecular chaperone GroEL	814	1182	0.688663	-0.538129	1.59417e-08
921455	921496	922221		+	-	SSA_0910	multidrug ABC transporter ATPase	347	514	0.675097	-0.566833	6.55306e-13
	464955	466712	466732	+	-	SSA_0462	multidrug ABC transporter ATPase/permease	134	228	0.587719	-0.766801	4.09929e-26
	463199	464965		+	-	SSA_0461	multidrug ABC transporter ATPase/permease	110	147	0.748299	-0.418313	5.0929e-09
2165733	2165732	2163963	2163896	-	-	SSA_2166	multidrug ABC transporter ATPase/permease	55	68	0.808824	-0.306103	1.13666e-12
	1122051	1123259	1123294	+	-	SSA_1101	multidrug resistance efflux pump/hemolysin secretion transmembrane protein	67	188	0.356383	-1.4885	8.12641e-210
	854311	853082	853072	-	murM	SSA_0862	MurM protein	103	167	0.616766	-0.697204	1.00648e-35
1261794	1261794	1261330	1261330	-	mutX	SSA_1236	Mutator protein	71	113	0.628319	-0.670432	1.71943e-43
	677870	678481	678588	+	mutT	SSA_0694	Mutator protein	73	85	0.858824	-0.219566	3.24511e-14
1095108	1095119	1095889		+	nagD	SSA_1077	N-acetyl-glucosamine matabolism	70	80	0.875	-0.192645	8.55174e-07
1890692	1890662	1889511	1889461	-	nagA	SSA_1893	N-acetylglucosamine-6-phosphate deacetylase	63	75	0.84	-0.251539	2.85329e-09
75303	75350	76048	76054	+	nanE	SSA_0071	N-acetylmannosamine-6-phosphate 2-epimerase	27	174	0.155172	-2.68806	0
847563	847755	851798	851816	+	-	SSA_0860	N-acetylmuramidase/lysin	133	230	0.578261	-0.790208	2.65791e-14
249018	249018	251900	251924	+	-	SSA_0257	N-acetylmuramidase/lysin	78	116	0.672414	-0.572579	1.37453e-15
	1859503	1858679	1858671	-	nadE	SSA_1863	NAD synthetase	72	90	0.8	-0.321928	1.983e-10
	52940	52374	52358	-	-	SSA_0047	NAD(P)H dehydrogenase (quinone)	78	169	0.461538	-1.11548	6.75078e-126
1492278	1492278	1490320	1490319	-	ligA	SSA_1484	NAD-dependent DNA ligase LigA	87	167	0.520958	-0.940761	5.61555e-43
491728	491728	492831	492831	+	-	SSA_0492	NADH-dependent flavin oxidoreductase	63	75	0.84	-0.251539	2.6116e-08
1150676	1150504	1149899	1149882	-	-	SSA_1125	NADPH-dependent FMN reductase	138	314	0.43949	-1.1861	5.64737e-115
1402940	1402940	1403488	1403538	+	-	SSA_1386	NADPH-dependent FMN reductase	162	217	0.746544	-0.421701	1.75411e-18
	1788758	1788042	1788042	-	-	SSA_1804	NADPH-flavin oxidoreductase	123	160	0.76875	-0.379414	4.24852e-16
	1912788	1912210	1912210	-	-	SSA_1923	NADPH-quinone reductase	62	102	0.607843	-0.718229	4.18565e-48
	359986	359813	359806	-	-	SSA_0369	NADP-specific glutamate dehydrogenase	805	922	0.873102	-0.195778	1.55866e-05
	497062	498057		+	-	SSA_0497	nickel ABC transporter	60	68	0.882353	-0.180572	2.6235e-05
571731	571731	572363		+	nadD	SSA_0578	nicotinic acid mononucleotide adenylyltransferase	77	83	0.927711	-0.108253	8.41331e-08
	1950169	1949732	1949732	-	nifU	SSA_1953	NifU family protein	127	219	0.579909	-0.786102	2.30158e-49
	947766	949070	949200	+	-	SSA_0940	NOL1/NOP2/sun family protein	54	61	0.885246	-0.17585	4.62872e-06
1677515	1677495	1677124	1677043	-	-	SSA_1683	NrdI protein	81	104	0.778846	-0.36059	2.73578e-23
2215202	2215201	2214137	2214117	-	-	SSA_2213	nucleotide sugar dehydratase	20	84	0.238095	-2.07039	0
732507	732507	734309	734309	+	-	SSA_0751	oligoendopeptidase F	123	146	0.842466	-0.24731	0.000412849
	2217247	2215922		-	-	SSA_2215	oligosaccharide repeat-containing polymerase	15	81	0.185185	-2.43296	0
720044	720044	721060	721089	+	arc	SSA_0738	ornithine carbamoyltransferase	620	1800	0.344444	-1.53766	7.17757e-79
1149881	1149881	1148637	1148611	-	-	SSA_1124	oxidoreductase	218	409	0.533007	-0.907773	3.38326e-31
1300925	1300922	1299960		-	-	SSA_1279	oxidoreductase	68	99	0.686869	-0.541894	7.54422e-26
975135	975135	974125		-	mocA	SSA_0965	oxidoreductase	55	58	0.948276	-0.0766213	0.000159989
2338507	2338507	2338845		+	-	SSA_2336	PadR family transcriptional regulator	63	82	0.768293	-0.380272	1.22943e-15
512951	513017	514159	514273	+	-	SSA_0514	PduQ protein	163	223	0.730942	-0.452172	6.97062e-10
2121188	2121188	2120529		-	rpe	SSA_2119	pentose-5-phosphate-3-epimerase	73	82	0.890244	-0.167727	2.94278e-09
258540	258540	259436	259480	+	-	SSA_0264	PEP phosphonomutase-like protein	119	193	0.61658	-0.697639	4.32647e-36
	1539566	1538868		-	salX	SSA_1531	peptide ABC transporter ATPase	50	89	0.561798	-0.831877	1.30964e-59
494547	494547	495329		+	-	SSA_0494	peptide ABC transporter ATPase	62	73	0.849315	-0.235628	1.0554e-10
	495326	496096		+	-	SSA_0495	peptide ABC transporter ATPase	61	68	0.897059	-0.156726	3.9466e-10
498994	499055	500551	500570	+	-	SSA_0499	peptide ABC transporter periplasmic protein	65	78	0.833333	-0.263034	7.79296e-10
492832	493008	494543	494546	+	-	SSA_0493	peptide ABC transporter periplasmic protein	75	88	0.852273	-0.230613	1.23765e-08
	1538868	1537600	1537593	-	-	SSA_1530	peptide ABC transporter permease	54	99	0.545455	-0.874469	6.52265e-62
	498050	498859	498982	+	-	SSA_0498	peptide ABC transporter permease	59	68	0.867647	-0.20482	2.39396e-10
1180899	1180899	1181978		+	prfA	SSA_1152	peptide chain release factor 1	100	113	0.884956	-0.176323	7.31294e-07
2285611	2285427	2282467	2282461	-	-	SSA_2282	Phage infection protein	49	92	0.532609	-0.908852	5.21896e-51
925072	925092	927497	927512	+	pheT	SSA_0914	phenylalanyl-tRNA synthetase subunit beta	75	88	0.852273	-0.230613	0.00221797
951881	951881	952684	952718	+	pstB2	SSA_0944	phosphate ABC transporter ATP-binding protein	91	144	0.631944	-0.66213	1.543e-36
	950986	951870	951880	+	pstC	SSA_0943	phosphate ABC transporter permease	99	154	0.642857	-0.63743	1.07623e-33
949201	949201	950082		+	pstS	SSA_0941	phosphate ABC transporter substrate-binding protein	99	109	0.908257	-0.138828	3.86327e-06
	950079	950996		+	pstC1	SSA_0942	phosphate ABC transporter transmembrane protein	85	117	0.726496	-0.460974	6.61791e-21
952720	952745	953518	953518	+	pstB1	SSA_0945	phosphate transporter ATP-binding protein	98	155	0.632258	-0.661415	3.89147e-35
953519	953533	954186	954196	+	phoU	SSA_0946	phosphate transporter PhoU	124	174	0.712644	-0.488747	2.25328e-22
540991	540992	542023	542073	+	aro	SSA_0546	phospho-2-dehydro-3-deoxyheptonate aldolase	931	1219	0.763741	-0.388845	8.1977e-05
1530773	1530773	1527927	1527908	-	ppc	SSA_1521	phosphoenolpyruvate carboxylase	142	234	0.606838	-0.720618	4.18293e-14
1227927	1227927	1229645	1229675	+	pgm	SSA_1204	phosphoglucomutase	165	200	0.825	-0.277534	0.0105691
	1998310	1997540		-	thiD	SSA_2001	phosphomethylpyrimidine kinase	79	96	0.822917	-0.281182	6.37342e-09
	328932	329951		+	mvaK2	SSA_0335	phosphomevalonate kinase	83	147	0.564626	-0.824633	4.11654e-53
1866673	1866673	1865690	1865678	-	mraY	SSA_1870	phospho-N-acetylmuramoyl-pentapeptide-transferase	229	347	0.659942	-0.599588	1.36267e-16
1287064	1287053	1285842	1285842	-	deoB	SSA_1260	phosphopentomutase	101	133	0.759398	-0.397071	2.05505e-15
877010	877043	877690	877690	+	serB	SSA_0882	phosphoserine phosphatase	60	64	0.9375	-0.0931094	1.66107e-13
1232364	1232364	1231387	1231366	-	eutD	SSA_1207	phosphotransacetylase	172	244	0.704918	-0.504473	8.44107e-13
2095763	2095652	2095152	2095099	-	ptxA	SSA_2091	phosphotransferase system sugar-specific EII component	58	218	0.266055	-1.9102	0
2096065	2096065	2095787	2095780	-	ptxB	SSA_2092	phosphotransferase system sugar-specific EII component	187	669	0.279522	-1.83897	0
1742110	1741965	1739902	1739892	-	-	SSA_1752	phosphotransferase system, trehalose-specific IIBC component	61	71	0.859155	-0.21901	1.3503e-07
807348	807348	812225	812408	+	srpA	SSA_0829	platelet-binding glycoprotein	99	248	0.399194	-1.32484	2.69489e-70
1725593	1725593	1723965	1723958	-	-	SSA_1738	polysaccharide biosynthesis protein	71	77	0.922078	-0.117039	3.08889e-05
2214115	2214018	2212717	2212679	-	-	SSA_2212	polysaccharide transport protein	20	79	0.253165	-1.98185	0
	485872	486792		+	-	SSA_0485	porphobilinogen deaminase	72	90	0.8	-0.321928	1.9131e-11
474920	474920	475645		+	-	SSA_0472	precorrin-3B C(17)-methyltransferase	83	90	0.922222	-0.116814	0.000639452
	473019	473792		+	cobM	SSA_0470	precorrin-4 methylase	80	89	0.898876	-0.153805	0.000354521
	475642	476391	476391	+	-	SSA_0473	precorrin-6x reductase	82	93	0.88172	-0.181607	8.94947e-05
	1469857	1469024	1469024	-	pheA	SSA_1462	prephenate dehydratase	75	99	0.757576	-0.400538	4.26135e-15
1473216	1473201	1472095	1472077	-	tyrA	SSA_1466	prephenate dehydrogenase	146	207	0.705314	-0.503662	2.96697e-14
	821648	824029	824029	+	secA2	SSA_0836	preprotein translocase subunit SecA	94	213	0.441315	-1.18012	3.18032e-74
816822	816848	818071	818072	+	secY	SSA_0832	preprotein translocase subunit SecY	78	182	0.428571	-1.22239	7.86759e-125
117848	117860	119167	119246	+	secY	SSA_0127	preprotein translocase subunit SecY	444	598	0.742475	-0.429586	0.00559186
	1789654	1788755		-	dnaI	SSA_1805	primosomal protein DnaI	139	186	0.747312	-0.420218	7.0707e-16
1580434	1580434	1581516	1581647	+	pepQ	SSA_1577	proline dipeptidase	101	176	0.573864	-0.80122	1.69783e-47
2073342	2073342	2071492	2071480	-	proS	SSA_2069	prolyl-tRNA synthetase	155	189	0.820106	-0.286118	0.00600641
768877	768877	770241	770241	+	uncA	SSA_0786	proton-translocating ATPase, F1 sector subunit alpha	760	977	0.777892	-0.362359	0.000118371
2097552	2097552	2096095	2096066	-	sgaT	SSA_2093	PTS system ascorbate-specific transporter subunit IIC	88	455	0.193407	-2.37029	0
1794509	1794509	1792317	1792300	-	ptsG	SSA_1809	PTS system glucose-specific EIIC BA component (EIICBA-Glc) (EII- Glc/EIII-Glc)	79	110	0.718182	-0.477579	4.09495e-11
215988	215988	216482	216483	+	-	SSA_0220	PTS system mannose-specific transporter subunit IIB	82	97	0.845361	-0.242361	6.90053e-18
216485	216510	217355	217356	+	-	SSA_0221	PTS system mannose-specific transporter subunit IIC	115	131	0.877863	-0.187933	8.59621e-08
217357	217357	218193	218262	+	-	SSA_0222	PTS system mannose-specific transporter subunit IID	152	173	0.878613	-0.186701	2.06049e-06
215507	215507	215944	215987	+	-	SSA_0219	PTS system sugar-specific transporter subunit IIA	60	63	0.952381	-0.0703893	2.78464e-06
1489359	1489336	1487039	1486971	-	pulI	SSA_1482	pullulanase	98	208	0.471154	-1.08573	1.27862e-60
1284780	1284742	1283948		-	deoD	SSA_1258	purine nucleoside phosphorylase	124	170	0.729412	-0.455195	6.6631e-20
1285841	1285812	1285000	1284785	-	punA	SSA_1259	purine nucleoside phosphorylase	135	184	0.733696	-0.446746	3.41347e-18
	1185676	1186278	1186285	+	-	SSA_1157	PvaA-like protein	135	171	0.789474	-0.341037	1.8723e-14
796925	796925	795609	795602	-	-	SSA_0814	pyridine nucleotide-disulfide oxidoreductase	121	166	0.728916	-0.456176	4.92023e-12
337296	337296	334981	334941	-	-	SSA_0342	pyruvate formate-lyase	547	1255	0.435857	-1.19807	3.27444e-32
1735516	1735516	1734707	1734682	-	pflA	SSA_1749	pyruvate formate-lyase-activating enzyme	59	112	0.526786	-0.924712	2.54517e-73
516689	516750	518183	518183	+	eutA	SSA_0518	reactivating factor for ethanolamine ammonia lyase	151	217	0.695853	-0.523146	5.02107e-13
674572	674572	675168	675177	+	recR	SSA_0690	recombination protein RecR	62	68	0.911765	-0.133267	2.27052e-14
1238432	1238432	1239079	1239103	+	-	SSA_1216	redox-sensing transcriptional repressor Rex	100	203	0.492611	-1.02148	1.50934e-84
2049038	2049038	2048517	2048517	-	-	SSA_2045	reductase	97	156	0.621795	-0.685489	1.51076e-38
2358073	2358048	2356693	2356691	-	dnaC	SSA_2356	replicative DNA helicase	165	228	0.723684	-0.466568	2.31121e-10
	1299967	1299653	1299626	-	-	SSA_1278	rhodanese-like domain-containing protein	78	106	0.735849	-0.442518	1.08962e-26
1438126	1438126	1437197		-	elaC	SSA_1430	ribonuclease Z	46	83	0.554217	-0.851477	1.00576e-69
749195	749185	748226	748213	-	nrdF	SSA_0768	ribonucleotide-diphosphate reductase subunit beta	201	265	0.758491	-0.398797	5.83929e-08
1287744	1287744	1287067	1287067	-	rpiA	SSA_1261	ribose-5-phosphate isomerase A	69	73	0.945205	-0.0813001	1.07784e-07
	1765245	1764517	1764271	-	rluB	SSA_1777	ribosomal large subunit pseudouridine synthase B	101	154	0.655844	-0.608575	2.0339e-31
	1088882	1089778	1089817	+	-	SSA_1070	ribosomal large subunit pseudouridine synthase D	65	76	0.855263	-0.22556	3.10921e-06
	311399	311851		+	rimI	SSA_0317	ribosomal protein alanine acetyl transferase	63	91	0.692308	-0.530515	5.57282e-34
	618032	619120		+	-	SSA_0628	ribosomal RNA large subunit methyltransferase N	144	184	0.782609	-0.353637	3.4801e-08
1891346	1891255	1890905	1890892	-	rbfA	SSA_1895	ribosome-binding factor A	90	97	0.927835	-0.10806	4.46962e-13
804004	804004	805116	805237	+	rpoD	SSA_0825	RNA polymerase sigma factor RpoD	116	142	0.816901	-0.291766	1.24754e-09
869068	869068	870300	870371	+	rodA	SSA_0875	rod shape determining protein (cell-cycle protein)	63	84	0.75	-0.415037	2.57494e-18
	659606	660421		+	hlyA	SSA_0677	rRNA methylase	52	72	0.722222	-0.469485	5.37914e-30
1842094	1842094	1841027	1841027	-	sunL	SSA_1847	rRNA methyltransferase RsmB	67	85	0.788235	-0.343302	5.26206e-13
1766504	1766504	1765794		-	scpA	SSA_1779	segregation and condensation protein A	84	115	0.730435	-0.453173	8.90458e-19
	1765801	1765232		-	scpB	SSA_1778	segregation and condensation protein B	83	128	0.648438	-0.624961	8.71355e-34
	968646	970037	970037	+	ciaH	SSA_0960	sensor protein ciaH	56	71	0.788732	-0.342392	4.51453e-14
2050782	2050691	2050074	2050074	-	cysE	SSA_2048	serine acetyltransferase	86	122	0.704918	-0.504473	4.08957e-21
1183418	1183438	1184700	1184701	+	glyA	SSA_1155	serine hydroxymethyltransferase	93	122	0.762295	-0.391579	3.75791e-15
662513	662565	663293	663305	+	pphA	SSA_0680	serine/threonine protein phosphatase	80	101	0.792079	-0.336283	2.27361e-10
	1470330	1469854		-	aroK	SSA_1463	shikimate kinase	89	119	0.747899	-0.419084	5.31692e-26
836267	836267	836824	836853	+	sip	SSA_0849	Signal peptidase I	140	170	0.823529	-0.280108	7.71388e-11
344997	344997	344368	344364	-	spi	SSA_0351	Signal peptidase I	67	79	0.848101	-0.237692	1.23065e-16
	1767237	1766506	1766505	-	xerD	SSA_1780	site-specific tyrosine recombinase XerD	99	126	0.785714	-0.347923	2.76526e-13
2303386	2303358	2302759	2302757	-	lytB	SSA_2301	S-layer protein	63	136	0.463235	-1.11018	5.79626e-116
1786560	1786560	1783459	1783405	-	snf	SSA_1802	Snf2 family protein	63	93	0.677419	-0.561879	7.47038e-15
1632695	1632628	1631741	1631605	-	srtC	SSA_1631	sortase	44	105	0.419048	-1.25481	2.81833e-165
1241441	1241427	1240672	1240635	-	srtA	SSA_1219	sortase	210	257	0.817121	-0.291379	6.55977e-06
1062943	1063087	1064244		+	potA	SSA_1048	spermidine/putrescine ABC transporter ATP-binding protein	54	56	0.964286	-0.0524674	0.0125248
	1065028	1065801		+	potC	SSA_1050	spermidine/putrescine ABC transporter permease	68	88	0.772727	-0.371969	2.12196e-13
	1065798	1066868	1066904	+	potD	SSA_1051	spermidine/putrescine ABC transporter substrate-binding protein	82	100	0.82	-0.286304	1.12754e-11
	1064225	1065031		+	potB	SSA_1049	spermidine/putrescine ABC transporter transmembrane protein	60	72	0.833333	-0.263034	1.29384e-11
1560130	1560130	1558592	1558579	-	ftsY	SSA_1557	SRPR, signal recognition particle-docking protein	149	263	0.56654	-0.81975	2.8335e-32
	1565284	1561748	1561748	-	smc	SSA_1560	structural maintenance of chromosome protein (chromosome segregation ATPase)	79	112	0.705357	-0.503574	2.67548e-08
	496086	497069		+	-	SSA_0496	succinylglutamate desuccinylase/aspartoacylase family protein	63	71	0.887324	-0.172467	0.000139137
76062	76062	77195	77195	+	-	SSA_0072	sugar ABC transporter	28	127	0.220472	-2.18133	0
	1512534	1511329	1511329	-	rgpD	SSA_1507	sugar ABC transporter ATPase	84	87	0.965517	-0.0506261	0.00135689
142397	142397	143527	143557	+	-	SSA_0148	sugar ABC transporter ATP-binding protein	85	111	0.765766	-0.385025	4.62267e-16
	214003	215286	215286	+	-	SSA_0218	sugar ABC transporter periplasmic protein	122	188	0.648936	-0.623852	1.07165e-22
1056538	1056538	1057494	1057507	+	-	SSA_1041	sugar ABC transporter permease	134	163	0.822086	-0.282639	2.1318e-09
	1055442	1056536	1056537	+	-	SSA_1040	sugar ABC transporter permease	127	149	0.852349	-0.230484	2.37614e-06
77689	77689	79035	79042	+	-	SSA_0074	sugar ABC transporter substrate-binding protein	34	80	0.425	-1.23447	2.98356e-144
2331623	2331623	2332369	2332401	+	fcsR	SSA_2328	sugar metabolism transcriptional repressor	34	162	0.209877	-2.25239	0
1634135	1634135	1632696	1632696	-	-	SSA_1632	surface protein	55	145	0.37931	-1.39855	1.41112e-171
296538	296591	301111	301117	+	sspC	SSA_0303	surface protein C	194	330	0.587879	-0.766409	3.77233e-17
138655	138655	138083	138058	-	-	SSA_0144	TetR family transcriptional regulator	14	196	0.0714286	-3.80735	0
139470	139470	138868	138812	-	-	SSA_0145	TetR family transcriptional regulator	35	95	0.368421	-1.44057	1.16536e-169
53533	53533	52937		-	-	SSA_0048	TetR/AcrR family transcriptional regulator	50	119	0.420168	-1.25096	2.5361e-131
341250	341250	341888	341909	+	-	SSA_0349	TetR/AcrR family transcriptional regulator	200	236	0.847458	-0.238787	3.57349e-08
1913338	1913338	1912781		-	-	SSA_1924	TetR/AcrR family transcriptional regulator	72	81	0.888889	-0.169925	5.89105e-15
1151612	1151612	1150677	1150677	-	apbE	SSA_1126	thiamine biosynthesis lipoprotein	172	370	0.464865	-1.10512	2.64141e-70
	2120590	2119904	2119903	-	-	SSA_2118	thiamine pyrophosphokinase	102	136	0.75	-0.415037	3.22286e-17
253737	253633	253103	253086	-	tpx	SSA_0259	thiol peroxidase	171	211	0.810427	-0.303247	9.84621e-13
350903	350903	351217	351243	+	-	SSA_0357	thioredoxin	418	429	0.974359	-0.0374747	0.00954553
	1575244	1573301	1573273	-	thrS	SSA_1571	threonyl-tRNA synthetase	107	136	0.786765	-0.345996	9.93969e-07
725849	725849	725379	725371	-	argR	SSA_0743	transcriptional repressor (arginine synthesis)	70	80	0.875	-0.192645	1.35616e-16
1894224	1894224	1891432	1891350	-	infB	SSA_1896	translation initiation factor IF-2	108	140	0.771429	-0.374396	0.000153848
1762779	1762779	1764218	1764258	+	trkH	SSA_1776	Trk family potassium uptake protein	241	341	0.706745	-0.500739	2.52001e-07
944152	944155	945033	945138	+	truB	SSA_0935	tRNA pseudouridine synthase B	69	117	0.589744	-0.76184	4.93065e-46
	888498	889871	889920	+	-	SSA_0897	two component system histidine kinase	59	97	0.608247	-0.71727	3.83083e-40
	213323	214006		+	-	SSA_0217	two-component response transcriptional regulator	91	142	0.640845	-0.641952	2.86273e-34
398582	398602	399282	399283	+	-	SSA_0401	two-component response transcriptional regulator	57	73	0.780822	-0.356935	4.34542e-24
1679166	1679166	1678480		-	-	SSA_1685	two-component response transcriptional regulator	55	66	0.833333	-0.263034	1.23482e-19
	1836584	1835952	1835939	-	-	SSA_1842	two-component response transcriptional regulator	66	78	0.846154	-0.241008	8.25423e-18
2304202	2304134	2303394	2303394	-	-	SSA_2302	Type IV fimbrial biogenesis protein, prepilin cysteine protease (C20) PilD	54	103	0.524272	-0.931613	4.07236e-83
2220917	2220917	2220057	2220057	-	-	SSA_2219	UDP-glucose 4-epimerase	18	102	0.176471	-2.5025	0
1012879	1012879	1013922	1013929	+	galE	SSA_1010	UDP-glucose 4-epimerase	85	123	0.691057	-0.533124	3.00858e-26
1782485	1782461	1781127	1781127	-	murC	SSA_1800	UDP-N-acetylmuramate--L-alanine ligase	132	210	0.628571	-0.669851	9.86323e-21
1725680	1725680	1727125	1727136	+	murE	SSA_1739	UDP-N-acetylmuramoylalanyl-D-glutamate--L-lysine ligase	82	86	0.953488	-0.0687128	0.0005955
636530	636530	637600		+	murG	SSA_0653	undecaprenyldiphospho-muramoylpentapeptide beta-N- acetylglucosaminyltransferase	79	88	0.897727	-0.155651	7.66057e-07
555530	555489	555037	555023	-	-	SSA_0563	universal stress protein	220	450	0.488889	-1.03242	2.09724e-81
1262484	1262456	1261803	1261795	-	ung	SSA_1237	uracil-DNA glycosylase	60	96	0.625	-0.678072	1.24278e-46
2049811	2049811	2049047	2049039	-	-	SSA_2046	uridine phosphorylase	109	176	0.619318	-0.691247	7.88844e-39
476392	476410	477849	477850	+	-	SSA_0474	uroporphyrin-III C-methyltransferase	110	123	0.894309	-0.161155	0.00501689
	486777	487502		+	hemD	SSA_0486	uroporphyrinogen-III synthase	65	78	0.833333	-0.263034	2.43784e-12
1808957	1808957	1806285	1806245	-	valS	SSA_1819	valyl-tRNA synthetase	100	128	0.78125	-0.356144	0.000241175
1806200	1806200	1805745	1805713	-	-	SSA_1818	very short patch repair endonuclease	156	185	0.843243	-0.245979	1.3659e-08
1038551	1038551	1041226	1041229	+	-	SSA_1023	von Willebrand factor A	45	85	0.529412	-0.917538	6.40252e-65
91177	91177	93048		+	ntpA	SSA_0091	V-type ATP synthase subunit A	207	417	0.496403	-1.01042	2.66607e-33
	93035	94429		+	ntpB	SSA_0092	V-type ATP synthase subunit B	241	472	0.510593	-0.969754	4.42717e-26
	94426	95049	95097	+	ntpD	SSA_0093	V-type ATP synthase subunit D	300	553	0.542495	-0.882317	6.33617e-37
	90070	90390	90390	+	ntpG	SSA_0089	V-type ATP synthase subunit F	163	323	0.504644	-0.986662	1.47017e-81
	85890	87845	87845	+	ntpI	SSA_0085	V-type ATP synthase subunit I	165	238	0.693277	-0.528496	1.38166e-08
87846	87979	88458	88468	+	ntpK	SSA_0086	V-type ATP synthase subunit K	115	204	0.563725	-0.826935	6.96249e-54
89060	89070	90083		+	ntpC	SSA_0088	V-type sodium ATPase subunit C	164	310	0.529032	-0.918572	2.47141e-43
88469	88469	89059	89059	+	ntpE	SSA_0087	V-type sodium ATPase subunit E	137	255	0.537255	-0.896321	2.43995e-62
1683421	1683421	1683630	1683650	+	-	SSA_1691	XRE family transcriptional regulator	123	216	0.569444	-0.812373	4.00808e-57
2005082	2005020	1999306	1999222	-	zmpB	SSA_2004	Zinc metalloprotease zmpB	72	285	0.252632	-1.98489	3.14279e-259
256414	256414	258306	258370	+	pepO	SSA_0263	Zinc metalloproteinase in scaA 5'region	58	70	0.828571	-0.271302	5.11013e-10
931187	931187	932224	932253	+	adhB	SSA_0921	Zn-dependeant threonine dehydrogenase	96	106	0.90566	-0.142958	5.37563e-06
238679			238745	+	-	predicted RNA	-	384	316	1.21519	0.281182	7.08003e-06
567312			567359	+	-	predicted RNA	-	398	326	1.22086	0.287896	0.000563863
2321406			2321626	+	-	predicted RNA	-	26525	16236	1.63372	0.708157	0.000168994
801572			801586	+	-	predicted RNA	-	2577	1475	1.74712	0.804978	3.33951e-38
525393			525402	+	-	predicted RNA	-	309	166	1.86145	0.896424	2.84495e-08
121249			121276	+	-	predicted RNA	-	712	355	2.00563	1.00406	1.62026e-22
1308994			1308966	-	-	predicted RNA	-	596	278	2.14388	1.10023	5.80058e-21
523909			523930	+	-	predicted RNA	-	356	165	2.15758	1.10941	0.0102179
1543609			1543655	+	-	predicted RNA	-	363	167	2.17365	1.12012	2.35389e-21
223326			223434	+	-	predicted RNA	-	734	335	2.19104	1.13162	2.27433e-13
1307982			1307972	-	-	predicted RNA	-	454	188	2.41489	1.27196	5.06178e-06
1277725			1277684	-	-	predicted RNA	-	356	122	2.91803	1.545	8.52702e-26
1770056			1770036	-	-	predicted RNA	-	293	100	2.93	1.5509	5.12951e-13
1721350			1721268	-	-	predicted RNA	-	960	320	3	1.58496	8.10356e-145
108269			108285	+	-	predicted RNA	-	431	120	3.59167	1.84465	7.00761e-27
1504470			1504448	-	-	predicted RNA	-	340	94	3.61702	1.8548	2.39558e-29
2321692			2321639	-	-	predicted RNA	-	545	145	3.75862	1.9102	2.40953e-125
919598			919707	+	-	predicted RNA	-	1423	367	3.87738	1.95508	4.28297e-123
1625588			1625576	-	-	predicted RNA	-	793	176	4.50568	2.17175	3.92074e-61
1389736			1389777	+	-	predicted RNA	-	266	58	4.58621	2.1973	6.26989e-69
174910			174944	+	-	predicted RNA	-	298	53	5.62264	2.49125	7.96883e-114
1971582			1971534	-	-	predicted RNA	-	409	66	6.19697	2.63156	4.49489e-148
512633			512358	-	-	predicted RNA	-	3486	561	6.2139	2.6355	0
174806			174852	+	-	predicted RNA	-	336	52	6.46154	2.69188	6.16775e-183
157311			157974	+	-	predicted RNA	-	853	95	8.97895	3.16655	0
2321550			2321501	-	-	predicted RNA	-	339	11	30.8182	4.94571	0
1532886	1532886	1533743	1533759	+	-	SSA_1525	1,4-beta-N-acetylmuramidase	185	92	2.01087	1.00782	1.13251e-45
1247024	1246962	1245757	1245747	-	rpsA	SSA_1223	30S ribosomal protein S1	574	93	6.17204	2.62575	0
107853	107912	108220	108268	+	rpsJ	SSA_0106	30S ribosomal protein S10	364	98	3.71429	1.89308	6.95653e-106
120857	120857	121240	121248	+	rpsK	SSA_0131	30S ribosomal protein S11	637	350	1.82	0.863938	3.11759e-27
	2116102	2115689	2115677	-	rpsL	SSA_2111	30S ribosomal protein S12	757	243	3.11523	1.63934	3.79461e-146
120455	120472	120837	120856	+	rpsM	SSA_0130	30S ribosomal protein S13	867	555	1.56216	0.643544	2.50144e-19
2060444	2060444	2060148	2059931	-	rpsO	SSA_2058	30S ribosomal protein S15	739	627	1.17863	0.237109	0.011815
1327808	1327700	1327428	1327428	-	rpsP	SSA_1310	30S ribosomal protein S16	491	98	5.0102	2.32487	0
441286	441286	441525	441547	+	rpsR	SSA_0440	30S ribosomal protein S18	1287	846	1.52128	0.605282	3.94393e-17
2204354	2204295	2203513	2203500	-	rpsB	SSA_2203	30S ribosomal protein S2	549	166	3.30723	1.72562	3.57051e-177
1048639	1048639	1048403	1048398	-	rpsT	SSA_1032	30S ribosomal protein S20	16344	6900	2.3687	1.24409	2.0432e-12
801389	801389	801565	801571	+	rpsU	SSA_0820	30S ribosomal protein S21	13085	7531	1.73749	0.797001	7.15151e-05
2352738	2352738	2352001	2351984	-	rpsD	SSA_2350	30S ribosomal protein S4	403	102	3.95098	1.98221	0
440449	440453	440743	440748	+	rpsF	SSA_0437	30S ribosomal protein S6	1091	337	3.23739	1.69483	2.85556e-164
2115670	2115669	2115199	2115052	-	rpsG	SSA_2110	30S ribosomal protein S7	777	335	2.3194	1.21375	4.09152e-71
2038887	2038869	2038477	2038444	-	rpsI	SSA_2033	30S ribosomal protein S9	841	310	2.7129	1.43984	5.84858e-101
	1477074	1476397		-	aroD	SSA_1470	3-dehydroquinate dehydratase	115	81	1.41975	0.50564	0.000792079
	1927219	1926245	1926190	-	fabH	SSA_1940	3-oxoacyl-ACP synthase	119	39	3.05128	1.60942	8.58913e-52
1625575	1625531	1624842	1624825	-	rplA	SSA_1622	50S ribosomal protein L1	810	229	3.53712	1.82257	2.03274e-228
1124800	1124883	1125383	1125456	+	rplJ	SSA_1104	50S ribosomal protein L10	828	347	2.38617	1.2547	2.128e-80
1626066	1626058	1625633	1625589	-	rplK	SSA_1623	50S ribosomal protein L11	617	127	4.85827	2.28044	0
2039334	2039334	2038888	2038888	-	rplM	SSA_2034	50S ribosomal protein L13	545	161	3.38509	1.7592	2.99315e-243
122225	122236	122622	122755	+	rplQ	SSA_0133	50S ribosomal protein L17	671	353	1.90085	0.926645	2.46328e-33
1290658	1290657	1290274	1290258	-	rplS	SSA_1265	50S ribosomal protein L19	776	218	3.55963	1.83173	9.79819e-245
1504246	1504202	1503843	1503825	-	rplT	SSA_1498	50S ribosomal protein L20	566	304	1.86184	0.896731	2.08651e-26
1077717	1077732	1078046	1078423	+	rplU	SSA_1061	50S ribosomal protein L21	837	347	2.4121	1.27029	4.19637e-68
1078424	1078424	1078717	1078744	+	rpmA	SSA_1062	50S ribosomal protein L27	1074	715	1.5021	0.586979	7.34884e-16
1974722	1974722	1974534	1974513	-	rpmB	SSA_1980	50S ribosomal protein L28	4258	1667	2.55429	1.35292	6.09638e-97
108286	108305	108931	108931	+	rplC	SSA_0107	50S ribosomal protein L3	352	155	2.27097	1.18331	1.68381e-54
1295155	1295155	1295397	1295408	+	rpmE2	SSA_1272	50S ribosomal protein L31	1794	555	3.23243	1.69262	1.069e-168
2289961	2289961	2290143	2290345	+	rpmF	SSA_2287	50S ribosomal protein L32	733	370	1.98108	0.986288	5.04046e-44
2137731	2137731	2137597	2137558	-	rpmH	SSA_2136	50S ribosomal protein L34	1596	1237	1.29022	0.367615	7.53413e-05
1504447	1504447	1504247	1504247	-	rpmI	SSA_1499	50S ribosomal protein L35	354	160	2.2125	1.14568	3.86869e-14
120316	120338	120454	120454	+	rpmJ	SSA_2392	50S ribosomal protein L36	860	542	1.58672	0.666044	2.42466e-13
108932	108956	109579		+	rplD	SSA_0108	50S ribosomal protein L4	413	314	1.31529	0.395377	1.75471e-07
1125457	1125457	1125825	1125855	+	rplL	SSA_1105	50S ribosomal protein L7/L12	746	450	1.65778	0.729251	2.25971e-22
1642179	1642121	1641429	1641424	-	pfs	SSA_1639	5'-methylthioadenosine/S-adenosylhomocysteine nucleosidase	71	68	1.04412	0.0622843	0.000253168
833512	833512	834522	834578	+	pfk	SSA_0847	6-phosphofructokinase	467	319	1.46395	0.549866	2.57795e-13
1797054	1796920	1795496	1795496	-	gnd	SSA_1811	6-phosphogluconate dehydrogenase	170	115	1.47826	0.563901	6.96335e-12
2378686	2378884	2380248	2380276	+	-	SSA_2376	ABC transporter ATPase	135	49	2.7551	1.46211	5.14946e-133
919840	919840	920847	920855	+	-	SSA_0908	ABC transporter periplasmic protein	65	33	1.9697	0.977974	1.18463e-06
921003	921027	921218	921265	+	-	SSA_0909	AbrB family transcriptional regulator	482	272	1.77206	0.825426	5.12101e-13
193049	193049	194242	194260	+	ackA	SSA_0192	acetate kinase	83	52	1.59615	0.6746	2.42358e-13
	1965312	1964836	1964772	-	ilvH	SSA_1969	acetolactate synthase 3 regulatory subunit	62	27	2.2963	1.19931	4.63048e-54
2228360	2228351	2227806		-	-	SSA_2227	acetyl transferase	74	73	1.0137	0.0196288	1.121e-09
2228910	2228858	2228361	2228361	-	-	SSA_2228	acetyltransferase	61	59	1.0339	0.0480943	5.80568e-06
31614	31614	31862	31877	+	acp	SSA_0027	acyl carrier protein	428	320	1.3375	0.419539	8.00936e-05
1926189	1926189	1925965	1925964	-	acpP	SSA_1939	acyl carrier protein	3809	1047	3.63801	1.86315	1.7853e-245
1431375	1431375	1430863	1430734	-	apt	SSA_1421	adenine phosphoribosyltransferase	155	111	1.3964	0.481709	0.0010858
119284	119341	119979	120096	+	adk	SSA_0128	adenylate kinase	111	68	1.63235	0.706953	0.000506639
521777	521777	523255	523255	+	-	SSA_0523	aldehyde dehydrogenase	256	163	1.57055	0.651272	8.41513e-18
1974413	1974391	1974026	1974026	-	asp	SSA_1979	alkaline-shock protein	241	113	2.13274	1.09271	1.54426e-15
555834	555834	557048	557073	+	-	SSA_0564	aminotransferase	204	133	1.53383	0.617143	3.2648e-14
2231307	2231248	2229053		-	nrdD	SSA_2230	anaerobic ribonucleoside triphosphate reductase	180	150	1.2	0.263034	0.000456192
	1349753	1349145	1349145	-	-	SSA_1335	ankyrin repeat-containing protein	73	58	1.25862	0.331844	0.0131889
374562	374562	373690	373656	-	-	SSA_0382	AraC family transcriptional regulator	63	31	2.03226	1.02308	4.89306e-30
2385712			2385639	-	-	SSA_2448	Arg tRNA	252	114	2.21053	1.14439	9.9539e-26
1823811			1823738	-	-	SSA_2463	Arg tRNA	369	76	4.85526	2.27955	2.33431e-156
21978			22051	+	-	SSA_2422	Arg tRNA	499	93	5.36559	2.42374	0
1823680			1823607	-	-	SSA_2464	Arg tRNA	231	40	5.775	2.52982	2.07263e-125
1572021	1572031	1572690	1572716	+	-	SSA_1569	arginine/histidine ABC transporter permease	71	68	1.04412	0.0622843	3.41163e-05
1374322	1374322	1376490		+	-	SSA_1359	arginine/histidine ABC transporter permease	125	78	1.60256	0.680382	2.14984e-19
1864038	1863992	1863186		-	-	SSA_1868	arginine/histidine ABC transporter permease	66	30	2.2	1.1375	6.98828e-92
2259057	2259057	2260745	2260777	+	argS	SSA_2262	arginyl-tRNA synthetase	149	80	1.8625	0.89724	2.61822e-30
714822	714958	715227		+	-	SSA_0730	arsenical resistance operon repressor ArsR	71	41	1.73171	0.792195	2.1903e-14
1930522			1930449	-	-	SSA_2454	Asn tRNA	156	6	26	4.70044	0
2383096			2383020	-	-	SSA_2450	Asn tRNA	410	13	31.5385	4.97904	0
15340			15416	+	-	SSA_2413	Asn tRNA	306	9	34	5.08746	0
1397725	1397704	1396358	1396358	-	asnC	SSA_1377	asparaginyl-tRNA synthetase	94	68	1.38235	0.467126	0.000400638
1221279	1221279	1220203	1220181	-	asd	SSA_1194	aspartate-semialdehyde dehydrogenase	77	20	3.85	1.94486	0
563711	563753	564055		+	gatC	SSA_0569	aspartyl/glutamyl-tRNA amidotransferase subunit C	70	47	1.48936	0.574694	5.73556e-12
653810	653810	651540	651519	-	clpE	SSA_0669	ATP dependent protease	174	151	1.15232	0.204539	0.00828415
766955	766955	767671	767671	+	uncB	SSA_0783	ATP synthase F0F1 subunit A	790	550	1.43636	0.522421	1.102e-11
766719	766719	766919	766954	+	uncE	SSA_0782	ATP synthase F0F1 subunit C	503	315	1.59683	0.675207	7.61818e-14
511692	511698	512297	512316	+	-	SSA_0513	ATP:cob(I)alamin adenosyltransferase	85	48	1.77083	0.824428	4.27067e-06
1716898	1716898	1716308	1716294	-	clpP	SSA_1731	ATP-dependent Clp protease proteolytic subunit	449	301	1.49169	0.576952	8.09059e-15
1110476	1110476	1111705	1111705	+	clpX	SSA_1093	ATP-dependent protease ATP-binding subunit ClpX	145	115	1.26087	0.334419	0.000944924
2102018	2101785	2099647	2099612	-	clpL	SSA_2096	ATP-dependent protease, ATP-binding subunit	463	158	2.93038	1.55109	3.69267e-136
	10056	11339		+	-	SSA_0012	Beta-lactamase class A	191	154	1.24026	0.310642	0.000145446
1644572	1644572	1643193	1643193	-	glmU	SSA_1642	bifunctional N-acetylglucosamine-1-phosphate uridyltransferase/glucosamine-1-phosphate acetyltransferase	110	73	1.50685	0.591535	4.97572e-08
945217	945279	946211	946322	+	mreA	SSA_0936	bifunctional riboflavin kinase/FMN adenylyltransferase	55	33	1.66667	0.736966	0.005609
1715789	1715789	1714629	1714629	-	livJ	SSA_1729	branched-chain amino acid ABC transporter substrate-binding protein	166	65	2.55385	1.35267	3.06137e-108
1248698	1248698	1247679	1247667	-	ilvE	SSA_1225	branched-chain amino acid aminotransferase	115	65	1.76923	0.823122	5.11617e-25
325318	325318	326052		+	cppA	SSA_0331	C3-degrading proteinase	55	44	1.25	0.321928	0.00160916
2327015	2327015	2326140	2326028	-	czcD	SSA_2321	cation (Co/Zn/Cd) efflux protein	54	33	1.63636	0.710493	0.00559186
857079	857123	859891	859902	+	pacL	SSA_0866	cation transporter E1-E2 family ATPase	122	94	1.29787	0.376148	2.02724e-07
2370324	2370312	2369773		-	pgsA	SSA_2368	CDP-diacylglycerol--glycerol-3-phosphate 3-phosphatidyltransferase	75	63	1.19048	0.251539	0.000233567
1869276	1869276	1868953		-	ftsL	SSA_1872	cell division protein	110	59	1.86441	0.898717	2.9144e-48
	9564	9932	9934	+	divIC	SSA_0010	cell division protein DivIC	271	172	1.57558	0.655884	7.8607e-13
1532052	1532052	1530820	1530774	-	ftsW	SSA_1522	cell division protein FtsW	75	59	1.27119	0.346176	0.00114985
301277	301283	301948	302000	+	-	SSA_0304	cell wall degradation protein	168	55	3.05455	1.61096	2.37848e-49
95485	95485	96582	96593	+	-	SSA_0094	cell wall metabolism, LysM type protein	81	18	4.5	2.16993	0
	151466	153382	153486	+	-	SSA_0156	chaperone ATPase	80	17	4.70588	2.23447	8.61993e-168
159	214	1566	1724	+	dnaA	SSA_0001	chromosomal replication initiation protein	162	98	1.65306	0.72514	3.9867e-17
2387656	2387656	2388435		+	-	SSA_2382	chromosome partitioning protein ParB	490	215	2.27907	1.18845	1.40942e-68
1492899	1492899	1492384	1492376	-	ccl	SSA_1485	citrulline cluster-linked gene	79	32	2.46875	1.30378	7.44812e-103
560157	560157	560945		+	codY	SSA_0566	CodY family transcriptional regulator	55	35	1.57143	0.652077	0.000417855
547564	547564	548961	548978	+	-	SSA_0552	Cof family protein	99	71	1.39437	0.47961	0.000224516
787616	787616	789292	789302	+	-	SSA_0805	collagen-binding surface protein	992	648	1.53086	0.614346	3.51318e-07
1032951	1033017	1035437	1035465	+	-	SSA_1019	collagen-binding surface protein	1726	525	3.28762	1.71704	7.06063e-47
221177	221177	223030	223047	+	-	SSA_0227	collagen-binding surface protein	572	98	5.83673	2.54516	0
2385458	2385458	2385351	2385324	-	comC	SSA_2394	competence stimulating peptide	231	159	1.45283	0.538866	3.48003e-14
169046	169046	168855	168853	-	-	SSA_0171	Cro family transcriptional regulator	472	152	3.10526	1.63472	4.41369e-71
1630478	1630478	1631296	1631328	+	ppiA	SSA_1629	cyclophilin type peptidyl-prolyl cis-trans isomerase	86	30	2.86667	1.51937	2.18617e-210
1833116	1833116	1834045	1834126	+	cysK	SSA_1839	cysteine synthase	450	244	1.84426	0.883044	1.08112e-32
	1052258	1052647	1052660	+	cdd	SSA_1037	cytidine deaminase	120	110	1.09091	0.125531	0.000170968
675373	675373	676434	676442	+	ddl	SSA_0691	D-alanyl-alanine synthetase A	81	44	1.84091	0.880418	8.08719e-11
2338248	2338248	2338117	2338117	-	dltX	SSA_2335	D-Ala-teichoic acid biosynthesis protein	132	54	2.44444	1.28951	9.25829e-29
728076	728076	729431	729475	+	dacA	SSA_0747	DD-carboxypeptidase	71	34	2.08824	1.06228	1.04295e-18
2386438	2386438	2387610	2387636	+	htrA	SSA_2381	DegP protein	191	71	2.69014	1.42768	8.26022e-112
	1616587	1616189	1616135	-	dgk	SSA_1612	diacylglycerol kinase	57	40	1.425	0.510962	4.00214e-11
1900166	1900166	1900576	1900576	+	hit	SSA_1906	diadenosine tetraphosphate (Ap4A) hydrolase	75	57	1.31579	0.395929	4.59427e-09
1109739	1109739	1110251	1110264	+	dfrA	SSA_1092	dihydrofolate reductase	157	63	2.49206	1.31734	1.83126e-22
1974024	1974023	1972359	1972348	-	-	SSA_1978	dihydroxyacetone kinase family protein	247	205	1.20488	0.268887	0.000498915
2289686	2289686	2287968	2287944	-	ilvD	SSA_2286	dihydroxy-acid dehydratase	381	301	1.26578	0.340028	3.57079e-06
1853207	1853177	1852815	1852741	-	-	SSA_1857	DivIVA domain-containing protein	508	270	1.88148	0.911869	3.30989e-28
871736	871736	873685	873771	+	gyrB	SSA_0878	DNA gyrase subunit B	94	78	1.20513	0.269187	0.0116179
630310	630310	630825	630841	+	dps	SSA_0644	DNA protection protein	2814	1906	1.47639	0.562074	3.02318e-13
1192069	1192069	1192410	1192484	+	ylxM	SSA_1166	DNA-binding protein	86	34	2.52941	1.3388	7.94868e-62
664524	664524	664799	664836	+	-	SSA_0683	DNA-binding protein HU	6841	2622	2.60908	1.38354	7.61442e-111
121277	121286	122224	122224	+	rpoA	SSA_0132	DNA-directed RNA polymerase subunit alpha	617	325	1.89846	0.924831	2.12015e-40
174983	175121	178504	178504	+	rpoB	SSA_0176	DNA-directed RNA polymerase subunit beta	190	169	1.12426	0.168976	0.00105169
1994114	1994114	1993569	1993546	-	rpoE	SSA_1996	DNA-directed RNA polymerase subunit delta	756	562	1.3452	0.427816	1.43269e-08
1846114	1846114	1845800	1845800	-	rpoZ	SSA_1850	DNA-directed RNA polymerase subunit omega	186	84	2.21429	1.14684	6.61058e-58
845652	845652	846506	846535	+	rmlD	SSA_0858	dTDP-L-rhamnose synthase	143	87	1.64368	0.716928	9.39937e-19
2115050	2114958	2112877	2112852	-	fusA	SSA_2109	elongation factor G	493	346	1.42486	0.510816	8.71753e-18
450727	450727	451287	451287	+	efp	SSA_0450	elongation factor P	516	271	1.90406	0.929078	1.77786e-36
2203440	2203440	2202397	2202357	-	tsf	SSA_2202	elongation factor Ts	399	221	1.80543	0.852342	2.12926e-30
186439	186439	187467	187525	+	-	SSA_0182	endoglucanase	147	92	1.59783	0.67611	2.02003e-12
1925959	1925828	1924854		-	fabK	SSA_1938	enoyl-acyl carrier protein(ACP) reductase	149	92	1.61957	0.695607	5.05977e-14
1928586	1928586	1927795	1927781	-	phaB	SSA_1942	enoyl-CoA hydratase	59	22	2.68182	1.42321	3.44031e-140
526375	526383	527477	527477	+	eutH	SSA_0530	ethanolamine transporter	250	119	2.10084	1.07097	5.43467e-46
521207	521207	521770	521776	+	-	SSA_0522	ethanolamine utilization protein	247	186	1.32796	0.409208	0.00534453
526084	526085	526366	526373	+	-	SSA_0529	ethanolamine utilization protein	277	138	2.00725	1.00522	5.57266e-10
520532	520532	521191	521206	+	eutL	SSA_0521	ethanolamine utilization protein EutL	248	199	1.24623	0.317572	0.0102638
527478	527495	527944	528089	+	eutQ	SSA_0531	ethanolamine utilization protein EutQ	325	145	2.24138	1.16439	9.1622e-65
248789	248789	248142	248126	-	-	SSA_0256	Fe/Mn-dependent transcriptional repressor ScaR	55	48	1.14583	0.196397	0.000175809
669696	669696	670139	670282	+	fur	SSA_0686	Fe2+/Zn2+ uptake regulation protein	86	49	1.7551	0.811555	1.98879e-39
1294006	1294006	1293566	1293551	-	flaV	SSA_1270	flavodoxin	135	66	2.04545	1.03242	1.27998e-13
2261266	2261266	2260778	2260778	-	nrdI	SSA_2263	flavoprotein NrdI	93	47	1.97872	0.98457	1.39549e-61
1732281	1732281	1732087	1732072	-	csbD	SSA_1745	general stress response protein CsbD	4738	2877	1.64685	0.719713	1.30129e-22
130193			130264	+	-	SSA_2443	Gln tRNA	440	151	2.91391	1.54295	1.68945e-89
1247197			1247126	-	-	SSA_2469	Gln tRNA	349	116	3.00862	1.5891	8.42901e-72
129584			129655	+	-	SSA_2436	Glu tRNA	145	16	9.0625	3.17991	0
2111204	2111196	2109385	2109347	-	glmS	SSA_2107	glucosamine--fructose-6-phosphate aminotransferase	421	394	1.06853	0.0956246	0.000711096
2183247	2182627	2181245	2181227	-	pgi	SSA_2183	glucose-6-phosphate isomerase	461	357	1.29132	0.368843	1.50373e-06
601987	601987	606693	606744	+	gtfP	SSA_0613	glucosyltransferase	207	21	9.85714	3.30117	0
2161645	2161645	2160956	2160812	-	-	SSA_2164	glutamine amidotransferase	278	221	1.25792	0.331039	0.000711906
303106	303127	304473	304494	+	glnA	SSA_0307	glutamine synthetase	235	188	1.25	0.321928	9.43004e-06
751880	751880	751662	751597	-	nrdH	SSA_0771	glutaredoxin-like protein	1087	542	2.00554	1.00399	1.06434e-36
22604			22674	+	-	SSA_2429	Gly tRNA	66	12	5.5	2.45943	0
21782			21853	+	-	SSA_2420	Gly tRNA	128	23	5.56522	2.47644	5.52954e-143
1824007			1823936	-	-	SSA_2461	Gly tRNA	127	22	5.77273	2.52925	0
322970	322970	323875	323881	+	-	SSA_0329	glycerol uptake facilitator/aquaporin protein	200	64	3.125	1.64386	4.02036e-144
380340	380340	378616	378591	-	opuAb	SSA_0385	glycine/betaine ABC transporter permease	288	230	1.25217	0.324435	6.16411e-05
381545	381545	380355	380341	-	opuAa	SSA_0386	glycine-betaine ABC transporter ATPase component	137	65	2.10769	1.07566	6.91808e-57
	185042	186352	186438	+	-	SSA_0181	glycosyl transferase family protein	101	60	1.68333	0.751321	5.03099e-21
320119	320119	320496	320548	+	-	SSA_0327	glycosyltransferase	95	37	2.56757	1.3604	9.33545e-93
1190988	1190988	1189426	1189412	-	guaA	SSA_1163	GMP synthase	79	38	2.07895	1.05585	4.48228e-37
1191227	1191227	1191925	1191932	+	-	SSA_1165	GntR family transcriptional regulator	124	61	2.03279	1.02346	9.18782e-14
632688	632688	634664	634664	+	typA	SSA_0650	GTP-binding protein TypA	210	150	1.4	0.485427	1.05778e-10
3961	3961	5076	5076	+	ychF	SSA_0005	GTP-dependent nucleic acid-binding protein EngD	70	21	3.33333	1.73697	0
1846772	1846772	1846140	1846115	-	gmk	SSA_1851	guanylate kinase	109	23	4.73913	2.24462	0
2233018	2233018	2231471	2231449	-	-	SSA_2231	Heme/copper-type cytochrome/quinol oxidases subunit 1	125	90	1.38889	0.473931	3.43649e-07
1748867	1748867	1747527	1747502	-	hlyX	SSA_1761	hemolysin	134	78	1.71795	0.780687	1.78166e-18
130107			130179	+	-	SSA_2442	His tRNA	140	26	5.38462	2.42884	2.23905e-95
	2237767	2237348	2237324	-	-	SSA_2240	Holliday junction resolvase-like protein	302	200	1.51	0.594549	6.31955e-10
1853844	1853844	1854446		+	recU	SSA_1859	Holliday junction-specific endonuclease	69	31	2.22581	1.15433	2.03659e-86
1058705	1058705	1059991	1059992	+	hom	SSA_1043	homoserine dehydrogenase	87	44	1.97727	0.983512	9.73432e-28
1059993	1059993	1060859	1060868	+	thrB	SSA_1044	homoserine kinase	111	82	1.35366	0.436864	2.26388e-06
1551070	1551070	1550135		-	ptsK	SSA_1547	HPr kinase/phosphorylase	128	53	2.41509	1.27208	8.59305e-43
333428	333428	332250		-	mvaS	SSA_0338	hydroxymethylglutaryl-CoA synthase	93	72	1.29167	0.369234	0.00901849
1502994	1502994	1502563	1502466	-	-	SSA_1496	hypothetical protein	106	103	1.02913	0.0414199	2.47758e-06
1620741	1620741	1620526	1620349	-	-	SSA_1617	hypothetical protein	55	53	1.03774	0.0534393	0.00107017
2272966	2272966	2272667	2272660	-	-	SSA_2272	hypothetical protein	138	129	1.06977	0.0972972	1.06703e-07
1346532	1346458	1345991		-	-	SSA_1330	hypothetical protein	65	60	1.08333	0.115477	0.00978938
85541	85577	85900		+	-	SSA_0083	hypothetical protein	104	95	1.09474	0.130584	3.98402e-05
1641415	1641415	1641107	1641099	-	-	SSA_1638	hypothetical protein	69	62	1.1129	0.154328	0.00963883
1403910	1403886	1403587	1403552	-	-	SSA_1387	hypothetical protein	145	130	1.11538	0.157541	1.6179e-05
552802	552802	553179	553216	+	-	SSA_0559	hypothetical protein	105	92	1.1413	0.190684	1.4017e-05
	715205	715714	715736	+	-	SSA_0731	hypothetical protein	76	66	1.15152	0.203533	3.32621e-05
1347782	1347735	1347307	1347307	-	-	SSA_1332	hypothetical protein	85	73	1.16438	0.219566	0.000300912
225664	225853	227142	227142	+	-	SSA_0231	hypothetical protein	232	198	1.17172	0.228624	0.00135046
1697914	1697922	1698308	1698312	+	-	SSA_1707	hypothetical protein	61	52	1.17308	0.230298	0.000139137
682624	682636	683400	683559	+	-	SSA_0700	hypothetical protein	315	268	1.17537	0.233119	0.00906277
649176	649176	648874	648865	-	-	SSA_0664	hypothetical protein	1440	1217	1.18324	0.24274	0.00316735
703901	703901	704995	705128	+	-	SSA_0718	hypothetical protein	534	438	1.21918	0.285909	0.000191846
790911	790911	791072	791103	+	-	SSA_0808	hypothetical protein	171	139	1.23022	0.298911	3.98389e-06
1067352	1067352	1066936	1066916	-	-	SSA_1052	hypothetical protein	517	419	1.23389	0.303214	0.00100543
1194291	1194291	1195982	1196026	+	-	SSA_1168	hypothetical protein	257	208	1.23558	0.305185	0.00013878
1548886	1548886	1548404	1548353	-	-	SSA_1544	hypothetical protein	1016	821	1.23752	0.307446	0.000175181
1547975	1547975	1548277	1548371	+	-	SSA_1543	hypothetical protein	1520	1221	1.24488	0.316008	7.91457e-05
2074858	2074856	2074686	2074686	-	-	SSA_2071	hypothetical protein	156	125	1.248	0.319618	9.29367e-07
1305082	1305069	1304536	1304427	-	-	SSA_1284	hypothetical protein	79	63	1.25397	0.326501	0.00674377
2247209	2247209	2248057	2248057	+	-	SSA_2251	hypothetical protein	119	94	1.26596	0.340229	0.00908304
1465441	1465437	1464559	1464485	-	-	SSA_1458	hypothetical protein	107	84	1.27381	0.34915	0.00135046
317159	317159	317653	317668	+	-	SSA_0324	hypothetical protein	417	326	1.27914	0.355175	0.000197933
1604383	1604325	1603357	1603227	-	-	SSA_1597	hypothetical protein	95	73	1.30137	0.380031	0.000475077
1344391	1344391	1343840	1343817	-	-	SSA_1327	hypothetical protein	573	431	1.32947	0.410847	3.47097e-08
451288	451307	451696		+	-	SSA_0451	hypothetical protein	369	269	1.37175	0.456015	0.000497763
1760392	1760182	1759625		-	-	SSA_1773	hypothetical protein	66	47	1.40426	0.489805	1.55837e-05
9935	9935	10063		+	-	SSA_0011	hypothetical protein	194	135	1.43704	0.523097	9.27242e-14
1440990	1440990	1441160	1441191	+	-	SSA_1434	hypothetical protein	2918	2028	1.43886	0.524922	4.2851e-12
292786	292899	293402	293415	+	-	SSA_0299	hypothetical protein	228	157	1.45223	0.538269	8.27387e-09
26915	26982	27551	27587	+	-	SSA_0021	hypothetical protein	626	423	1.47991	0.565505	3.34906e-14
2291588	2291588	2293024	2293031	+	-	SSA_2290	hypothetical protein	55	37	1.48649	0.571906	0.000143779
319913	319913	319614	319543	-	-	SSA_0326	hypothetical protein	250	166	1.50602	0.590745	0.000741935
879153	879153	878815	878815	-	-	SSA_0884	hypothetical protein	62	41	1.5122	0.596644	7.57131e-12
2360618	2360587	2358524		-	-	SSA_2358	hypothetical protein	108	71	1.52113	0.60514	1.67403e-12
2272540	2272540	2272328	2272302	-	-	SSA_2271	hypothetical protein	117	76	1.53947	0.622437	2.32884e-17
577587	577587	578303	578327	+	-	SSA_0586	hypothetical protein	409	263	1.55513	0.637038	2.63901e-19
1544531	1544531	1544319	1544311	-	-	SSA_1537	hypothetical protein	553	350	1.58	0.659925	8.46056e-16
1545394	1545358	1545005	1544998	-	-	SSA_1540	hypothetical protein	72	45	1.6	0.678072	1.30493e-21
1603124	1603124	1602165	1602032	-	-	SSA_1596	hypothetical protein	103	64	1.60938	0.686501	4.40098e-13
998627	998627	998818	998836	+	-	SSA_0998	hypothetical protein	193	119	1.62185	0.697639	4.7808e-28
1753176	1753176	1753940	1754055	+	-	SSA_1765	hypothetical protein	322	197	1.63452	0.708865	8.79219e-19
2098337	2098337	2098080	2098041	-	-	SSA_2094	hypothetical protein	558	339	1.64602	0.71898	3.77895e-16
1606546	1606506	1605532	1605400	-	-	SSA_1599	hypothetical protein	68	41	1.65854	0.729911	0.00387153
2204803	2204803	2205567	2205602	+	-	SSA_2204	hypothetical protein	67	40	1.675	0.744161	0.002251
876344	876344	877009	877009	+	-	SSA_0881	hypothetical protein	108	64	1.6875	0.754888	0.000147181
2371183	2371183	2370329	2370329	-	-	SSA_2369	hypothetical protein	71	42	1.69048	0.75743	0.00852458
2070394	2070394	2070936	2070952	+	-	SSA_2067	hypothetical protein	658	382	1.72251	0.784515	7.791e-28
1898272	1898272	1897478		-	-	SSA_1903	hypothetical protein	109	63	1.73016	0.790904	1.6033e-09
1967307	1967307	1967657	1967733	+	-	SSA_1971	hypothetical protein	54	31	1.74194	0.800691	2.10463e-14
462238	462238	462573	462623	+	-	SSA_0459	hypothetical protein	329	184	1.78804	0.838382	1.68012e-22
	956442	957848	957848	+	-	SSA_0950	hypothetical protein	136	74	1.83784	0.878009	1.51203e-25
1572799	1572799	1573197	1573260	+	-	SSA_1570	hypothetical protein	107	58	1.84483	0.883486	6.227e-46
308852	308709	308479	308476	-	-	SSA_0313	hypothetical protein	144	78	1.84615	0.884523	5.74677e-42
1101813	1101815	1102663	1102663	+	-	SSA_1084	hypothetical protein	72	39	1.84615	0.884523	0.000287326
955847	955847	956455		+	-	SSA_0949	hypothetical protein	99	53	1.86792	0.901436	3.35919e-05
663578	663578	664411	664523	+	-	SSA_0682	hypothetical protein	88	47	1.87234	0.904843	6.57182e-07
	1902762	1902241	1902233	-	-	SSA_1910	hypothetical protein	85	45	1.88889	0.917538	6.98266e-54
1493062	1493062	1493502	1493540	+	mesH	SSA_1486	hypothetical protein	60	31	1.93548	0.952694	5.99858e-35
1629885	1629780	1629598	1629565	-	-	SSA_1627	hypothetical protein	254	131	1.93893	0.955262	1.02771e-58
2092747	2092747	2091764	2091746	-	-	SSA_2087	hypothetical protein	115	59	1.94915	0.962847	2.74053e-27
523931	524100	524741	524745	+	-	SSA_0526	hypothetical protein	269	137	1.9635	0.97343	9.56567e-38
789410	789410	789538	789549	+	-	SSA_0806	hypothetical protein	110	56	1.96429	0.974005	3.36389e-09
1682595	1682595	1682035	1681914	-	-	SSA_1689	hypothetical protein	1564	778	2.01028	1.0074	5.63072e-38
1402293	1402293	1401805		-	-	SSA_1384	hypothetical protein	81	40	2.025	1.01792	4.56319e-65
525423	525423	526070	526083	+	-	SSA_0528	hypothetical protein	254	124	2.04839	1.03449	4.34028e-49
631137	631138	631518	631607	+	-	SSA_0647	hypothetical protein	134	65	2.06154	1.04372	1.53815e-69
1373114	1373114	1372167	1372165	-	-	SSA_1357	hypothetical protein	58	28	2.07143	1.05063	3.60164e-45
352844	352844	353251	353266	+	-	SSA_0360	hypothetical protein	1125	535	2.1028	1.07231	1.53502e-52
1398088	1398088	1397726	1397726	-	-	SSA_1378	hypothetical protein	78	37	2.10811	1.07595	4.31519e-44
957849	957859	958155	958163	+	-	SSA_0952	hypothetical protein	199	94	2.11702	1.08204	1.28493e-25
1410634	1410729	1411055		+	-	SSA_1397	hypothetical protein	451	212	2.12736	1.08906	2.57003e-59
	208181	208516		+	trxA2	SSA_0211	hypothetical protein	83	39	2.12821	1.08964	3.32308e-43
1478234	1478234	1477071		-	-	SSA_1471	hypothetical protein	105	49	2.14286	1.09954	1.22781e-39
184906	184906	185049		+	-	SSA_0180	hypothetical protein	90	42	2.14286	1.09954	5.10698e-09
1305559	1305559	1305083	1305083	-	-	SSA_1285	hypothetical protein	506	236	2.14407	1.10035	5.68473e-46
708386	708386	708526	708596	+	-	SSA_0723	hypothetical protein	262	122	2.14754	1.10269	6.13117e-68
207897	207897	208184		+	-	SSA_0210	hypothetical protein	61	28	2.17857	1.12338	8.52749e-24
229028	229028	228513	228477	-	-	SSA_0234	hypothetical protein	308	141	2.1844	1.12724	1.47161e-67
731929	731929	732315	732359	+	-	SSA_0750	hypothetical protein	88	40	2.2	1.1375	2.47835e-64
1306927	1306827	1306345	1306343	-	-	SSA_1287	hypothetical protein	231	105	2.2	1.1375	1.0189e-31
1308965	1308475	1307999	1307983	-	-	SSA_1289	hypothetical protein	1070	482	2.21992	1.15051	1.55339e-62
2317059	2317035	2316577	2316481	-	-	SSA_2315	hypothetical protein	164	73	2.24658	1.16773	1.09363e-13
1307712	1307668	1307186	1307059	-	-	SSA_1288	hypothetical protein	54	24	2.25	1.16993	1.83745e-43
875591	875591	876268	876271	+	-	SSA_0880	hypothetical protein	153	68	2.25	1.16993	1.54881e-26
1306339	1306334	1305849	1305699	-	-	SSA_1286	hypothetical protein	282	125	2.256	1.17377	1.25985e-55
1903195	1903195	1902755		-	-	SSA_1911	hypothetical protein	70	31	2.25806	1.17509	3.21416e-59
1187397	1187523	1188503	1188530	+	-	SSA_1161	hypothetical protein	75	33	2.27273	1.18442	3.23011e-14
1709066	1709066	1709953	1709955	+	-	SSA_1723	hypothetical protein	66	29	2.27586	1.18641	1.38825e-80
1645403	1645359	1644700	1644700	-	-	SSA_1643	hypothetical protein	121	53	2.28302	1.19094	5.68845e-15
1822141	1822141	1822674	1822689	+	-	SSA_1832	hypothetical protein	639	276	2.31522	1.21115	8.45488e-69
958164	958164	958490	958513	+	-	SSA_0954	hypothetical protein	286	123	2.3252	1.21736	3.76937e-21
2238033	2238033	2237767		-	-	SSA_2241	hypothetical protein	382	162	2.35802	1.23758	3.5666e-27
1495878	1495878	1494868	1494841	-	-	SSA_1489	hypothetical protein	92	38	2.42105	1.27563	1.42483e-22
630878	630918	631136	631136	+	-	SSA_0646	hypothetical protein	68	28	2.42857	1.28011	5.14722e-20
	184106	184894	184898	+	-	SSA_0179	hypothetical protein	137	55	2.49091	1.31667	1.71828e-33
977352	977352	977789	977853	+	-	SSA_0969	hypothetical protein	291	113	2.57522	1.3647	7.37661e-53
2261847	2261847	2261329	2261321	-	-	SSA_2264	hypothetical protein	110	42	2.61905	1.38904	3.30263e-162
1060981	1060981	1061892	1061908	+	-	SSA_1045	hypothetical protein	101	38	2.65789	1.41028	1.13932e-26
148792	148817	149563	149900	+	-	SSA_0153	hypothetical protein	88	33	2.66667	1.41504	1.35421e-156
654060	654060	654290	654301	+	-	SSA_0670	hypothetical protein	2721	1014	2.68343	1.42408	2.20753e-110
1927607	1927542	1927219		-	-	SSA_1941	hypothetical protein	125	45	2.77778	1.47393	2.05155e-127
1198051	1198051	1197023	1196054	-	-	SSA_1170	hypothetical protein	259	91	2.84615	1.50901	1.48826e-117
2116181	2116181	2116089		-	-	SSA_2112	hypothetical protein	176	61	2.88525	1.52869	4.66935e-34
2367122	2367122	2366532	2366512	-	-	SSA_2364	hypothetical protein	778	269	2.89219	1.53216	5.14946e-133
1848572	1848572	1846959	1846944	-	-	SSA_1852	hypothetical protein	249	86	2.89535	1.53374	5.37273e-125
631608	631608	631835	631889	+	-	SSA_0648	hypothetical protein	930	319	2.91536	1.54367	1.95175e-161
1101438	1101438	1101812	1101812	+	-	SSA_1083	hypothetical protein	103	35	2.94286	1.55722	1.36476e-122
1218243	1218227	1217889	1217876	-	-	SSA_1190	hypothetical protein	388	131	2.96183	1.56649	5.7209e-65
168845	168798	168220	168100	-	-	SSA_0170	hypothetical protein	893	301	2.96678	1.5689	7.16916e-152
225047	225047	223902	223553	-	-	SSA_0230	hypothetical protein	136	45	3.02222	1.59561	4.8923e-101
167666	167881	168075	168085	+	-	SSA_0169	hypothetical protein	760	251	3.02789	1.59831	7.23242e-89
1770334	1770334	1770086	1770057	-	-	SSA_1786	hypothetical protein	482	154	3.12987	1.6461	1.09829e-56
2316428	2316425	2315976	2315941	-	-	SSA_2314	hypothetical protein	67	21	3.19048	1.67377	7.45033e-94
2238753	2238753	2238211	2238203	-	-	SSA_2242	hypothetical protein	71	22	3.22727	1.69032	1.43049e-138
1876127	1876054	1875293	1875273	-	-	SSA_1881	hypothetical protein	63	19	3.31579	1.72935	1.73795e-209
707015	707015	708175	708179	+	-	SSA_0722	hypothetical protein	67	20	3.35	1.74416	0
1247571	1247571	1247341	1247292	-	-	SSA_1224	hypothetical protein	1832	519	3.52987	1.81961	2.4433e-204
164781	164781	165206	165393	+	-	SSA_0166	hypothetical protein	120	32	3.75	1.90689	4.22319e-263
162615	162618	164057	164077	+	-	SSA_0164	hypothetical protein	79	21	3.7619	1.91146	1.0298e-113
1961301	1961301	1961086	1961032	-	-	SSA_1964	hypothetical protein	11758	3012	3.90372	1.96485	0
164078	164078	164683	164780	+	-	SSA_0165	hypothetical protein	90	23	3.91304	1.96829	0
162223	162267	162602	162602	+	-	SSA_0163	hypothetical protein	78	19	4.10526	2.03747	1.21647e-122
161531	161531	162199	162213	+	-	SSA_0162	hypothetical protein	83	20	4.15	2.05311	0
155136	155140	157116	157128	+	-	SSA_0159	hypothetical protein	206	49	4.20408	2.07179	0
1575998	1575998	1575237		-	-	SSA_1572	hypothetical protein	158	37	4.27027	2.09433	9.63936e-218
2315940	2315938	2315495	2315492	-	-	SSA_2313	hypothetical protein	61	14	4.35714	2.12338	9.67942e-137
2331065	2331065	2331460	2331500	+	-	SSA_2327	hypothetical protein	323	70	4.61429	2.20611	0
1716147	1716147	1715878	1715860	-	-	SSA_1730	hypothetical protein	68	14	4.85714	2.28011	1.03354e-75
165394	165394	166395	166429	+	-	SSA_0167	hypothetical protein	383	74	5.17568	2.37175	0
166597	166597	167577	167631	+	-	SSA_0168	hypothetical protein	112	19	5.89474	2.55943	0
1972248	1972248	1971640	1971594	-	-	SSA_1976	hypothetical protein	102	17	6	2.58496	0
159585	159585	161522	161530	+	-	SSA_0161	hypothetical protein	61	9	6.77778	2.76081	0
153941	153941	155134	155135	+	-	SSA_0158	hypothetical protein	166	19	8.73684	3.12711	0
153652	153653	153937	153940	+	-	SSA_0157	hypothetical protein	631	61	10.3443	3.37076	0
149976	149976	151010	151019	+	-	SSA_0154	hypothetical protein	116	11	10.5455	3.39855	0
2206449	2206979	2207335	2207354	+	-	SSA_2206	hypothetical protein	841	52	16.1731	4.01552	0
158875	158875	159579	159584	+	-	SSA_0160	hypothetical protein	60	3	20	4.32193	0
1297544	1297544	1295607	1295550	-	-	SSA_1274	hypothetical protein	1134	6	189	7.56224	0
	12606	13160	13177	+	hpt	SSA_0014	hypoxanthine guanine phosphoribosyltransferase	436	214	2.03738	1.02672	3.06357e-39
129495			129568	+	-	SSA_2435	Ile tRNA	108	29	3.72414	1.89691	1.27893e-31
22708			22781	+	-	SSA_2430	Ile tRNA	145	36	4.02778	2.00998	7.94348e-42
2377105	2377105	2375624	2375609	-	guaB	SSA_2374	inosine 5'-monophosphate dehydrogenase	93	36	2.58333	1.36923	3.90652e-67
883044	883044	882853	882838	-	-	SSA_0889	isoleucyl-tRNA synthetase	498	277	1.79783	0.84626	7.25073e-15
971105	971105	971491	971520	+	lguL	SSA_0962	lactoylglutathione lyase	59	38	1.55263	0.634716	3.75791e-15
802062	802062	801679	801673	-	mscL	SSA_0822	large conductance mechano-sensitive ion channel	124	44	2.81818	1.49476	5.07429e-159
579940	579940	580767	580826	+	-	SSA_0588	L-cystine ABC transporter substrate-binding component	982	411	2.38929	1.25658	2.79306e-76
599108	599108	599677	599678	+	lemA	SSA_0610	LemA-like protein	202	147	1.37415	0.458539	7.64954e-05
2127192			2127274	+	-	SSA_2446	Leu tRNA	327	104	3.14423	1.65271	2.16595e-84
1823928			1823843	-	-	SSA_2462	Leu tRNA	281	72	3.90278	1.9645	3.70299e-103
21861			21946	+	-	SSA_2421	Leu tRNA	280	71	3.94366	1.97954	3.06301e-103
21597			21678	+	-	SSA_2418	Leu tRNA	244	24	10.1667	3.34577	0
1824192			1824111	-	-	SSA_2459	Leu tRNA	244	24	10.1667	3.34577	0
3794	3794	3303	3285	-	-	SSA_0004	lipoprotein	1389	448	3.10045	1.63248	6.80573e-165
364378	364397	365269	365318	+	-	SSA_0375	lipoprotein transporter	651	246	2.64634	1.404	2.26946e-108
508599	508663	509757		+	-	SSA_0510	L-threonine-O-3-phosphate decarboxylase	95	75	1.26667	0.341037	0.00942162
21519			21591	+	-	SSA_2417	Lys tRNA	123	27	4.55556	2.18763	3.10319e-56
1824270			1824198	-	-	SSA_2458	Lys tRNA	125	27	4.62963	2.2109	9.33451e-58
230999			230927	-	-	SSA_2471	Lys tRNA	1292	270	4.78519	2.25857	0
352057	352327	352743	352843	+	-	SSA_0359	LysR family transcriptional regulator	220	102	2.15686	1.10893	1.15279e-17
1536011	1536011	1537501	1537532	+	lysS	SSA_1529	lysyl-tRNA synthetase	144	75	1.92	0.941106	1.55055e-30
1902232	1902232	1900994	1900967	-	-	SSA_1909	LytR family transcriptional regulator	154	99	1.55556	0.63743	1.56687e-12
881443	881469	882809	882814	+	-	SSA_0888	magnesium/cobalt transporter	57	38	1.5	0.584963	0.000218169
446491	446491	445547	445529	-	-	SSA_0447	magnesium/cobalt transporter CorA	77	37	2.08108	1.05733	3.35262e-10
1734568	1734568	1733633	1733628	-	ppx	SSA_1748	manganese-dependent inorganic pyrophosphatase	184	101	1.82178	0.86535	5.35415e-25
310242	310242	310706	310715	+	-	SSA_0315	MarR family transcriptional regulator	56	37	1.51351	0.597902	1.08244e-17
2188166	2188166	2189011	2189035	+	-	SSA_2187	membrane associated protein	55	33	1.66667	0.736966	9.92628e-05
13178	13178	15157	15169	+	ftsH	SSA_0015	membrane ATPase FtsH	580	419	1.38425	0.469103	6.50718e-11
172130	172130	174544		+	mrcB	SSA_0134	membrane carboxypeptidase	88	69	1.27536	0.350907	0.000288167
609966	610020	611498	611541	+	-	SSA_0617	membrane protease subunit	144	90	1.6	0.678072	7.83759e-15
	2140414	2139599	2139578	-	-	SSA_2139	membrane protein (preprotein translocase) oxaA 1	69	21	3.28571	1.71621	2.35147e-253
22150			22223	+	-	SSA_2424	Met tRNA	199	65	3.06154	1.61426	5.5077e-26
22237			22310	+	-	SSA_2425	Met tRNA	201	54	3.72222	1.89616	1.94055e-34
22432			22505	+	-	SSA_2427	Met tRNA	178	38	4.68421	2.22781	4.05507e-69
129772			129845	+	-	SSA_2438	Met tRNA	164	26	6.30769	2.65711	4.28033e-138
2148502	2148489	2146822	2146807	-	-	SSA_2146	metallo-beta-lactamase	124	89	1.39326	0.478463	3.36694e-07
365323	365519	366586		+	-	SSA_0376	methionine ABC transporter ATPase	115	72	1.59722	0.675565	1.67251e-15
1497727	1497727	1496870	1496870	-	map	SSA_1491	methionine aminopeptidase	57	34	1.67647	0.745427	0.000116284
1695730	1695730	1693730	1693705	-	metS	SSA_1703	methionyl-tRNA synthetase	97	69	1.4058	0.491388	7.2165e-08
523278	523290	523571	523571	+	-	SSA_0524	microcompartment protein	287	163	1.76074	0.816179	5.39783e-08
523583	523627	523902	523908	+	-	SSA_0525	microcompartment protein	386	199	1.9397	0.955832	1.66773e-23
1798431	1798424	1797198	1797056	-	-	SSA_1812	modification methylase	599	535	1.11963	0.163017	2.58612e-05
649693	649693	649244	649177	-	-	SSA_0665	MutT/NUDIX family NTP pyrophosphohydrolase	68	49	1.38776	0.472753	1.1882e-12
893356	893382	893873	893880	+	-	SSA_0903	NAD(P)H dehydrogenase (quinone)	65	44	1.47727	0.562936	8.23678e-17
2167601	2167601	2168623		+	gpsA	SSA_2168	NAD(P)H-dependent glycerol-3-phosphate dehydrogenase	86	60	1.43333	0.519374	1.99604e-06
754711	754711	756135	756147	+	gapN	SSA_0774	NADP-dependent glyceraldehyde-3-phosphate dehydrogenase	203	76	2.67105	1.41741	3.20737e-92
	510579	511685	511687	+	-	SSA_0512	nicotinate-nucleotide--dimethylbenzimidazole phosphoribosyltransferase	83	52	1.59615	0.6746	7.53212e-10
1940267	1940210	1938714		-	-	SSA_1947	oligopeptide transport system permease	122	74	1.64865	0.721284	6.25979e-16
1942260	1942260	1940275	1940268	-	-	SSA_1948	oligopeptide-binding lipoprotein	235	81	2.90123	1.53667	1.93142e-132
	2227846	2227241	2227222	-	nrdG	SSA_2226	organic radical activating chaperone	75	65	1.15385	0.206451	0.000321382
1774176	1774176	1775099	1775105	+	yidC	SSA_1792	OxaA-like protein precursor	198	95	2.08421	1.0595	4.47118e-47
	1854439	1856580	1856613	+	pbp1A	SSA_1860	penicillin-binding protein 1A	108	82	1.31707	0.397335	2.92825e-06
	172292	174544	174683	+	pbp1b	SSA_0175	penicillin-binding protein 1B	91	74	1.22973	0.298341	0.00164179
1946904	1946904	1948163	1948169	+	pbp3	SSA_1951	penicillin-binding protein 3	56	32	1.75	0.807355	1.95924e-05
1084475	1084475	1086436	1086462	+	aliB	SSA_1066	peptide ABC transporter	172	100	1.72	0.782409	2.50045e-29
1946617	1946617	1944656	1944575	-	-	SSA_1950	peptide ABC transporter periplasmic protein	55	20	2.75	1.45943	2.33164e-38
862007	862054	863031	863041	+	prfB	SSA_0869	peptide chain release factor 2	144	71	2.02817	1.02018	3.15832e-48
1112450	1112450	1113148	1113153	+	mur2	SSA_1095	peptidoglycan hydrolase	71	23	3.08696	1.62619	4.49637e-193
2297158	2297158	2298423	2298557	+	-	SSA_2295	phage integrase family integrase/recombinase	184	141	1.30496	0.384011	4.45019e-06
129851			129923	+	-	SSA_2439	Phe tRNA	242	68	3.55882	1.8314	1.65163e-49
22511			22583	+	-	SSA_2428	Phe tRNA	257	72	3.56944	1.8357	6.62733e-58
1365295	1365231	1364881	1364881	-	phnA	SSA_1347	PhnA protein	69	42	1.64286	0.716207	8.39473e-21
671500	671500	672192	672194	+	gpmA	SSA_0688	phosphoglyceromutase	632	376	1.68085	0.749192	1.74712e-23
2365772	2365772	2366419	2366502	+	-	SSA_2363	phosphoglycolate phosphatase	60	56	1.07143	0.0995357	4.75755e-08
1908129	1908129	1909133	1909133	+	-	SSA_1918	phosphotransferase system, mannose-specific EIIAB	214	129	1.65891	0.73024	5.01063e-17
	1863186	1862443	1862428	-	-	SSA_1867	polar amino acid ABC transporter ATPase	92	53	1.73585	0.795642	0.000166159
1569739	1569739	1570500	1570500	+	-	SSA_1566	polar amino acid ABC transporter ATP-binding protein	55	28	1.96429	0.974005	2.42637e-62
1526159	1526159	1524885	1524885	-	-	SSA_1519	polysaccharide/teichoic acid transporter	56	18	3.11111	1.63743	5.02507e-256
1761424	1761424	1762773	1762778	+	trkA	SSA_1775	potassium transporter peripheral membrane protein	160	121	1.32231	0.403065	1.46726e-05
	11336	12613		+	mesJ	SSA_0013	PP family ATPase	146	119	1.22689	0.295007	0.00517664
2208058	2208003	2207824	2207769	-	secE	SSA_2208	preprotein translocase subunit SecE	828	551	1.50272	0.587578	2.84495e-08
1610521	1610521	1610288	1610288	-	secG	SSA_1604	preprotein translocase subunit SecG	345	115	3	1.58496	2.81294e-121
2077025	2077025	2076690	2076677	-	yajC	SSA_2074	preprotein translocase subunit YajC	221	54	4.09259	2.03302	0
22071			22144	+	-	SSA_2423	Pro tRNA	106	13	8.15385	3.02748	0
1823560			1823484	-	-	SSA_2465	Pro tRNA	59	3	19.6667	4.29768	0
	1550142	1549357	1549356	-	lgt	SSA_1546	prolipoprotein diacylglyceryl transferase	117	88	1.32955	0.410933	2.6219e-05
	509750	510616		+	pduX	SSA_0511	propanediol utilization kinase	87	61	1.42623	0.512206	0.00287327
508157	508164	508598	508598	+	-	SSA_0509	propanediol utilization protein	72	67	1.07463	0.103836	0.000407068
524746	524765	525391	525392	+	pduL	SSA_0527	propanediol utilization protein PduL	274	140	1.95714	0.968749	8.87737e-37
	1462206	1461796	1461791	-	doc	SSA_2383	prophage maintenance system killer protein (DOC: death-on-curing)	235	175	1.34286	0.425306	1.13917e-05
	1236430	1237620	1237620	+	-	SSA_1213	pyridoxal-phosphate dependent aminotransferase	119	91	1.30769	0.387023	0.0142578
2374348	2374348	2375442	2375591	+	recF	SSA_2373	recombination protein F	261	215	1.21395	0.279713	0.000274296
1703706	1703706	1702780	1702720	-	-	SSA_1716	restriction endonuclease SsuRB	117	77	1.51948	0.603578	1.2258e-12
1515427	1515426	1514278		-	rgpA	SSA_1510	rhamnosyltransferase	80	42	1.90476	0.929611	1.03725e-14
2140682	2140664	2140398		-	rnpA	SSA_2140	ribonuclease P protein component	157	18	8.72222	3.1247	0
751594	751501	749342	749342	-	nrdE	SSA_0770	ribonucleotide-diphosphate reductase subunit alpha	145	130	1.11538	0.157541	0.0126222
25704	25704	26669	26691	+	prsA	SSA_0020	ribose-phosphate pyrophosphokinase	280	239	1.17155	0.228416	0.00470622
1235541	1235541	1236497		+	prs	SSA_1212	ribose-phosphate pyrophosphokinase	140	100	1.4	0.485427	0.000102014
1622326	1622326	1621769	1621755	-	frr	SSA_1619	ribosome recycling factor	173	106	1.63208	0.706708	1.03076e-12
9305	9305	9571		+	-	SSA_0009	ribosome-associated heat shock protein (S4)	360	191	1.88482	0.914424	1.87234e-16
691503	691503	692969	693009	+	rheA	SSA_0706	RNA helicase	55	20	2.75	1.45943	1.81997e-43
2139577	2139577	2138552	2138552	-	jag	SSA_2138	RNA-binding protein	132	90	1.46667	0.552541	2.36102e-07
1327427	1327408	1327169	1327168	-	-	SSA_1309	RNA-binding protein	888	228	3.89474	1.96153	7.52367e-234
	2386234	2385755	2385713	-	-	SSA_2380	rRNA large subunit methyltransferase	183	74	2.47297	1.30625	3.91268e-22
1870234	1870234	1869284	1869277	-	mraW	SSA_1873	S-adenosyl-methyltransferase MraW	83	25	3.32	1.73118	0
24365	24365	25579	25594	+	pcsB	SSA_0019	secreted antigen GbpB/SagA; peptidoglycan hydrolase; PcsB protein	1027	277	3.70758	1.89048	3.47322e-248
873772	873772	875496	875502	+	ezrA	SSA_0879	septation ring formation regulator EzrA	289	217	1.3318	0.413374	1.19152e-07
22791			22878	+	-	SSA_2431	Ser tRNA	276	78	3.53846	1.82312	7.855e-89
1913590	1913648	1914925	1914968	+	serS	SSA_1925	seryl-tRNA synthetase	84	65	1.29231	0.36995	0.00485555
2385323	2385323	2383989	2383989	-	comD	SSA_2379	signal transduction protein	57	32	1.78125	0.83289	5.59389e-07
440752	440755	441249	441285	+	ssb	SSA_0438	single-stranded DNA-binding protein	677	271	2.49815	1.32086	1.47464e-83
2239965	2239965	2239567	2239558	-	spxA	SSA_2244	Spx family transcriptional regulator	1503	973	1.54471	0.627333	1.00774e-16
1848782	1848782	1849420	1849425	+	luxS	SSA_1853	S-ribosylhomocysteine lyase	63	36	1.75	0.807355	3.3091e-35
	1607149	1606682		-	smpB	SSA_1601	SsrA-binding protein	63	62	1.01613	0.0230836	7.8931e-06
1513345	1513340	1512534		-	rgpC	SSA_1508	sugar ABC transporter permease	57	52	1.09615	0.13245	8.90448e-05
2071401	2071401	2071021	2070977	-	-	SSA_2068	superfamily I DNA/RNA helicase	94	49	1.91837	0.939879	1.15006e-49
27592	27646	28488	28560	+	srtB	SSA_0022	surface protein cell wall anchor	58	29	2	1	1.75905e-59
	1159537	1159725	1159738	+	tatA	SSA_1133	TatA, sec-independent protein secretion pathway component	235	217	1.08295	0.114966	4.73129e-06
1592842	1592842	1593402	1593460	+	-	SSA_1590	TetR/AcrR family transcriptional regulator	69	57	1.21053	0.275634	0.00085691
1861982	1861982	1861068	1861034	-	-	SSA_1865	thioredoxin reductase	97	77	1.25974	0.333126	0.00328662
1824094			1824022	-	-	SSA_2460	Thr tRNA	379	80	4.7375	2.24413	5.37802e-161
21695			21767	+	-	SSA_2419	Thr tRNA	376	79	4.75949	2.25081	2.39995e-158
	451674	452120	452134	+	nusB	SSA_0452	transcription antitermination protein NusB	373	294	1.26871	0.343359	0.0024016
2206190	2206190	2205654	2205615	-	nusG	SSA_2205	transcription antitermination protein NusG	239	176	1.35795	0.441435	0.00147848
1778464	1778397	1777915	1777891	-	greA	SSA_1796	transcription elongation factor GreA	163	99	1.64646	0.719372	4.24033e-06
120097	120097	120315	120315	+	infA	SSA_0129	translation initiation factor IF-1	697	354	1.96893	0.977409	1.39102e-43
1505038	1505011	1504481	1504471	-	infC	SSA_1500	translation initiation factor IF-3	287	63	4.55556	2.18763	3.95591e-156
1996421	1996421	1995138	1995122	-	tig	SSA_1998	trigger factor	493	295	1.67119	0.740873	1.82937e-23
	1322574	1321852	1321827	-	trmD	SSA_1302	tRNA (guanine-N(1)-)-methyltransferase	111	76	1.46053	0.546488	0.000159433
	1897481	1896843	1896840	-	trmB	SSA_1902	tRNA (guanine-N(7)-)-methyltransferase	157	91	1.72527	0.786826	3.21065e-16
2362652	2362610	2360703	2360686	-	gidA	SSA_2359	tRNA uridine 5-carboxymethylaminomethyl modification protein GidA	81	59	1.37288	0.457207	9.36428e-05
2363873	2363869	2362748	2362685	-	mnmA	SSA_2360	tRNA-specific 2-thiouridylase MnmA	94	47	2	1	1.12922e-24
130026			130096	+	-	SSA_2441	Trp tRNA	115	28	4.10714	2.03814	1.36106e-42
2378336	2378336	2377311	2377306	-	trpS	SSA_2375	tryptophanyl-tRNA synthetase II	84	34	2.47059	1.30485	3.30548e-21
1569455	1569399	1568698		-	-	SSA_1565	two-component response transcriptional regulator	135	103	1.31068	0.390315	0.000144916
2383988	2383983	2383219	2383201	-	comE	SSA_2378	two-component system LytR/AlgR family transcriptional regulator	61	29	2.10345	1.07276	1.85164e-79
129937			130017	+	-	SSA_2440	Tyr tRNA	122	24	5.08333	2.34577	1.4517e-75
1247291			1247211	-	-	SSA_2468	Tyr tRNA	171	26	6.57692	2.71741	3.76804e-157
1546690	1546690	1545401	1545399	-	-	SSA_1541	U32 family peptidase	91	58	1.56897	0.649814	2.36935e-15
1547886	1547886	1546915	1546902	-	-	SSA_1542	U32 family peptidase	60	30	2	1	8.43463e-12
773463	773485	774765		+	murA	SSA_0791	UDP-N-acetylglucosamine 1-carboxyvinyltransferase	61	47	1.29787	0.376148	0.0106233
182956	182956	184113		+	epsC	SSA_0178	UDP-N-acetylglucosamine 2-epimerase	94	21	4.47619	2.16227	0
635176	635176	636528	636529	+	murD	SSA_0652	UDP-N-acetylmuramoyl-L-alanyl-D-glutamate synthetase	69	49	1.40816	0.493815	1.98788e-07
2076461	2076461	2075712	2075694	-	uppS	SSA_2073	undecaprenyl pyrophosphate synthase	76	35	2.17143	1.11864	1.62976e-40
1717635	1717635	1717006	1716899	-	upp	SSA_1732	uracil phosphoribosyltransferase	139	85	1.63529	0.70955	7.0885e-09
975203	975203	975850	975948	+	udK	SSA_0966	uridine kinase	61	16	3.8125	1.93074	2.52098e-175
1623071	1623071	1622346	1622327	-	pyrH	SSA_1620	uridylate kinase	151	95	1.58947	0.668549	7.71112e-17
289453	289453	289103	289091	-	-	SSA_0296	XRE family transcriptional regulator	71	42	1.69048	0.75743	3.9379e-22
1058564	1058564	1057599	1057586	-	-	SSA_1042	xylanase/chitin deacetylase	68	26	2.61538	1.38702	5.81886e-137
865395	865395	864757	864726	-	-	SSA_0872	Zn-dependent hydrolases, including glyoxylases	64	29	2.2069	1.14202	8.60301e-81
